# Supplementary material for: Early integration of pastoralism and millet cultivation in Bronze Age Eurasia
Source: Proc Biol Sci. 2019 Sep 4;286(1910):20191273. doi: 10.1098/rspb.2019.1273 (PMC6743000; doi:10.1098/rspb.2019.1273)
Supplement: Dataset S3 [file rspb20191273supp4.csv]

increment	d13C	d18O	measure	site	element	symmetry	specimen	taxon	phase	period	plot_group	chronology
1	-3.6	-8.67	37.75	Begash	M/2	right	T132	caprine	1a	Early Bronze Age	Early Bronze Age	2350-2145 cal BC
2	-3.38	-9.9	34.75	Begash	M/2	right	T132	caprine	1a	Early Bronze Age	Early Bronze Age	2350-2145 cal BC
3	-3.22	-11.23	31.75	Begash	M/2	right	T132	caprine	1a	Early Bronze Age	Early Bronze Age	2350-2145 cal BC
4	-3.63	-12.52	28.43	Begash	M/2	right	T132	caprine	1a	Early Bronze Age	Early Bronze Age	2350-2145 cal BC
5	-4.74	-12.47	25.34	Begash	M/2	right	T132	caprine	1a	Early Bronze Age	Early Bronze Age	2350-2145 cal BC
6	-6	-10.64	21.83	Begash	M/2	right	T132	caprine	1a	Early Bronze Age	Early Bronze Age	2350-2145 cal BC
7	-7.53	-7.9	18.73	Begash	M/2	right	T132	caprine	1a	Early Bronze Age	Early Bronze Age	2350-2145 cal BC
8	-8.87	-5.05	15.57	Begash	M/2	right	T132	caprine	1a	Early Bronze Age	Early Bronze Age	2350-2145 cal BC
9	-8.73	-3.77	12.16	Begash	M/2	right	T132	caprine	1a	Early Bronze Age	Early Bronze Age	2350-2145 cal BC
10	-7.65	-5.08	8.75	Begash	M/2	right	T132	caprine	1a	Early Bronze Age	Early Bronze Age	2350-2145 cal BC
11	-6.6	-7.67	5.74	Begash	M/2	right	T132	caprine	1a	Early Bronze Age	Early Bronze Age	2350-2145 cal BC
1	-8.343	-9.933	27.2	Begash	M/3	left	T031	caprine	1a	Early Bronze Age	Early Bronze Age	2345-2080 cal BC
2	-8.233	-10.378	25.65	Begash	M/3	left	T031	caprine	1a	Early Bronze Age	Early Bronze Age	2345-2080 cal BC
3	-8.455	-10.947	24.46	Begash	M/3	left	T031	caprine	1a	Early Bronze Age	Early Bronze Age	2345-2080 cal BC
4	-8.472	-11.392	23.01	Begash	M/3	left	T031	caprine	1a	Early Bronze Age	Early Bronze Age	2345-2080 cal BC
5	-8.658	-11.593	21.88	Begash	M/3	left	T031	caprine	1a	Early Bronze Age	Early Bronze Age	2345-2080 cal BC
6	-9.054	-11.045	20.51	Begash	M/3	left	T031	caprine	1a	Early Bronze Age	Early Bronze Age	2345-2080 cal BC
7	-9.117	-10.023	18.94	Begash	M/3	left	T031	caprine	1a	Early Bronze Age	Early Bronze Age	2345-2080 cal BC
8	-9.309	-8.768	17.53	Begash	M/3	left	T031	caprine	1a	Early Bronze Age	Early Bronze Age	2345-2080 cal BC
9	-9.435	-7.96	16.22	Begash	M/3	left	T031	caprine	1a	Early Bronze Age	Early Bronze Age	2345-2080 cal BC
10	-9.663	-7.008	14.71	Begash	M/3	left	T031	caprine	1a	Early Bronze Age	Early Bronze Age	2345-2080 cal BC
11	-10.021	-5.891	13.42	Begash	M/3	left	T031	caprine	1a	Early Bronze Age	Early Bronze Age	2345-2080 cal BC
12	-10.396	-4.511	11.97	Begash	M/3	left	T031	caprine	1a	Early Bronze Age	Early Bronze Age	2345-2080 cal BC
13	-10.707	-3.335	10.63	Begash	M/3	left	T031	caprine	1a	Early Bronze Age	Early Bronze Age	2345-2080 cal BC
14	-10.259	-3.032	9.21	Begash	M/3	left	T031	caprine	1a	Early Bronze Age	Early Bronze Age	2345-2080 cal BC
15	-9.619	-3.076	8.06	Begash	M/3	left	T031	caprine	1a	Early Bronze Age	Early Bronze Age	2345-2080 cal BC
16	-8.939	-4.483	6.78	Begash	M/3	left	T031	caprine	1a	Early Bronze Age	Early Bronze Age	2345-2080 cal BC
17	-8.152	-5.681	5.65	Begash	M/3	left	T031	caprine	1a	Early Bronze Age	Early Bronze Age	2345-2080 cal BC
18	-7.666	-7.541	4.49	Begash	M/3	left	T031	caprine	1a	Early Bronze Age	Early Bronze Age	2345-2080 cal BC
19	-7.111	-8.417	3.18	Begash	M/3	left	T031	caprine	1a	Early Bronze Age	Early Bronze Age	2345-2080 cal BC
1	-9.44	-2.44	36.39	Begash	M/3	right	T131	caprine	1a	Early Bronze Age	Early Bronze Age	2350-2145 cal BC
2	-8.91	-3.03	33.19	Begash	M/3	right	T131	caprine	1a	Early Bronze Age	Early Bronze Age	2350-2145 cal BC
3	-7.8	-4	29.64	Begash	M/3	right	T131	caprine	1a	Early Bronze Age	Early Bronze Age	2350-2145 cal BC
4	-7.18	-4.36	26.04	Begash	M/3	right	T131	caprine	1a	Early Bronze Age	Early Bronze Age	2350-2145 cal BC
5	-6.96	-5.17	22.4	Begash	M/3	right	T131	caprine	1a	Early Bronze Age	Early Bronze Age	2350-2145 cal BC
6	-6.47	-7.18	19.28	Begash	M/3	right	T131	caprine	1a	Early Bronze Age	Early Bronze Age	2350-2145 cal BC
7	-6.47	-9.28	16.15	Begash	M/3	right	T131	caprine	1a	Early Bronze Age	Early Bronze Age	2350-2145 cal BC
8	-6.76	-11.26	12.79	Begash	M/3	right	T131	caprine	1a	Early Bronze Age	Early Bronze Age	2350-2145 cal BC
1	-7.12	-12.14	36.97	Begash	M/3	NA	T001	caprine	1b	Middle Bronze Age	Early Bronze Age	1875-1770 cal BC
2	-7.81	-11.06	34.82	Begash	M/3	NA	T001	caprine	1b	Middle Bronze Age	Early Bronze Age	1875-1770 cal BC
3	-9.21	-9.22	31.78	Begash	M/3	NA	T001	caprine	1b	Middle Bronze Age	Early Bronze Age	1875-1770 cal BC
4	-9.46	-6.92	28.82	Begash	M/3	NA	T001	caprine	1b	Middle Bronze Age	Early Bronze Age	1875-1770 cal BC
5	-9.58	-5.26	25.79	Begash	M/3	NA	T001	caprine	1b	Middle Bronze Age	Early Bronze Age	1875-1770 cal BC
6	-8.66	-5.74	21.85	Begash	M/3	NA	T001	caprine	1b	Middle Bronze Age	Early Bronze Age	1875-1770 cal BC
7	-6.74	-10.11	16.44	Begash	M/3	NA	T001	caprine	1b	Middle Bronze Age	Early Bronze Age	1875-1770 cal BC
8	-6.87	-13	13.77	Begash	M/3	NA	T001	caprine	1b	Middle Bronze Age	Early Bronze Age	1875-1770 cal BC
9	-7.35	-13.64	10.69	Begash	M/3	NA	T001	caprine	1b	Middle Bronze Age	Early Bronze Age	1875-1770 cal BC
10	-8.74	-9.36	6.85	Begash	M/3	NA	T001	caprine	1b	Middle Bronze Age	Early Bronze Age	1875-1770 cal BC
1	-5.819	-6.852	29.02	Begash	M/3	left	T003	caprine	1b	Middle Bronze Age	Early Bronze Age	1875-1770 cal BC
2	-5.439	-8.6	27.99	Begash	M/3	left	T003	caprine	1b	Middle Bronze Age	Early Bronze Age	1875-1770 cal BC
3	-5.543	-9.137	26.78	Begash	M/3	left	T003	caprine	1b	Middle Bronze Age	Early Bronze Age	1875-1770 cal BC
4	-6.114	-10.124	25.47	Begash	M/3	left	T003	caprine	1b	Middle Bronze Age	Early Bronze Age	1875-1770 cal BC
5	-6.629	-10.962	24.32	Begash	M/3	left	T003	caprine	1b	Middle Bronze Age	Early Bronze Age	1875-1770 cal BC
6	-6.808	-11.37	22.9	Begash	M/3	left	T003	caprine	1b	Middle Bronze Age	Early Bronze Age	1875-1770 cal BC
7	-7.141	-11.427	21.9	Begash	M/3	left	T003	caprine	1b	Middle Bronze Age	Early Bronze Age	1875-1770 cal BC
8	-7.601	-11.48	20.85	Begash	M/3	left	T003	caprine	1b	Middle Bronze Age	Early Bronze Age	1875-1770 cal BC
9	-8.296	-11.283	19.71	Begash	M/3	left	T003	caprine	1b	Middle Bronze Age	Early Bronze Age	1875-1770 cal BC
10	-8.652	-9.469	18.27	Begash	M/3	left	T003	caprine	1b	Middle Bronze Age	Early Bronze Age	1875-1770 cal BC
11	-8.899	-8.494	16.8	Begash	M/3	left	T003	caprine	1b	Middle Bronze Age	Early Bronze Age	1875-1770 cal BC
12	-8.801	-6.77	15.39	Begash	M/3	left	T003	caprine	1b	Middle Bronze Age	Early Bronze Age	1875-1770 cal BC
14	-8.443	-4.958	13	Begash	M/3	left	T003	caprine	1b	Middle Bronze Age	Early Bronze Age	1875-1770 cal BC
15	-8.284	-3.241	11.75	Begash	M/3	left	T003	caprine	1b	Middle Bronze Age	Early Bronze Age	1875-1770 cal BC
16	-7.867	-3.179	10.72	Begash	M/3	left	T003	caprine	1b	Middle Bronze Age	Early Bronze Age	1875-1770 cal BC
17	-7.171	-3.733	9.62	Begash	M/3	left	T003	caprine	1b	Middle Bronze Age	Early Bronze Age	1875-1770 cal BC
19	-6.975	-4.463	7.06	Begash	M/3	left	T003	caprine	1b	Middle Bronze Age	Early Bronze Age	1875-1770 cal BC
20	-6.839	-6.419	5.88	Begash	M/3	left	T003	caprine	1b	Middle Bronze Age	Early Bronze Age	1875-1770 cal BC
1	-9.18	-12.21	23.93	Begash	M/3	left	T008	caprine	1b	Middle Bronze Age	Early Bronze Age	1875-1770 cal BC
2	-9.87	-11.93	21.52	Begash	M/3	left	T008	caprine	1b	Middle Bronze Age	Early Bronze Age	1875-1770 cal BC
3	-10.52	-10.89	18.66	Begash	M/3	left	T008	caprine	1b	Middle Bronze Age	Early Bronze Age	1875-1770 cal BC
4	-10.35	-4.32	11.35	Begash	M/3	left	T008	caprine	1b	Middle Bronze Age	Early Bronze Age	1875-1770 cal BC
5	-8.97	-6.78	8.52	Begash	M/3	left	T008	caprine	1b	Middle Bronze Age	Early Bronze Age	1875-1770 cal BC
6	-7.77	-9.66	5.77	Begash	M/3	left	T008	caprine	1b	Middle Bronze Age	Early Bronze Age	1875-1770 cal BC
1	-8.08	-7.96	29.41	Begash	M/2	left	T115	caprine	2	Late Bronze Age	Late Bronze Age	1655-975 cal BC
2	-8.18	-5.6	26.65	Begash	M/2	left	T115	caprine	2	Late Bronze Age	Late Bronze Age	1655-975 cal BC
3	-8.12	-4.63	23.59	Begash	M/2	left	T115	caprine	2	Late Bronze Age	Late Bronze Age	1655-975 cal BC
4	-7.65	-4.81	20.7	Begash	M/2	left	T115	caprine	2	Late Bronze Age	Late Bronze Age	1655-975 cal BC
5	-6.7	-4.12	17.96	Begash	M/2	left	T115	caprine	2	Late Bronze Age	Late Bronze Age	1655-975 cal BC
6	-5.93	-5.15	14.79	Begash	M/2	left	T115	caprine	2	Late Bronze Age	Late Bronze Age	1655-975 cal BC
7	-5.55	-6.49	12.03	Begash	M/2	left	T115	caprine	2	Late Bronze Age	Late Bronze Age	1655-975 cal BC
8	-5.34	-7.2	9.19	Begash	M/2	left	T115	caprine	2	Late Bronze Age	Late Bronze Age	1655-975 cal BC
1	-10.14	-9.03	36.06	Begash	M/2	right	T114	caprine	2	Late Bronze Age	Late Bronze Age	1655-975 cal BC
2	-10.37	-8.6	34.43	Begash	M/2	right	T114	caprine	2	Late Bronze Age	Late Bronze Age	1655-975 cal BC
3	-10.47	-7.84	32.69	Begash	M/2	right	T114	caprine	2	Late Bronze Age	Late Bronze Age	1655-975 cal BC
4	-10.74	-6.52	31.04	Begash	M/2	right	T114	caprine	2	Late Bronze Age	Late Bronze Age	1655-975 cal BC
5	-10.87	-5.13	29.09	Begash	M/2	right	T114	caprine	2	Late Bronze Age	Late Bronze Age	1655-975 cal BC
6	-10.94	-4.2	27.41	Begash	M/2	right	T114	caprine	2	Late Bronze Age	Late Bronze Age	1655-975 cal BC
7	-10.98	-2.84	25.19	Begash	M/2	right	T114	caprine	2	Late Bronze Age	Late Bronze Age	1655-975 cal BC
8	-10.91	-2.15	23.3	Begash	M/2	right	T114	caprine	2	Late Bronze Age	Late Bronze Age	1655-975 cal BC
9	-10.82	-2.03	20.79	Begash	M/2	right	T114	caprine	2	Late Bronze Age	Late Bronze Age	1655-975 cal BC
10	-10.52	-2.39	18	Begash	M/2	right	T114	caprine	2	Late Bronze Age	Late Bronze Age	1655-975 cal BC
11	-10.29	-3.8	15.37	Begash	M/2	right	T114	caprine	2	Late Bronze Age	Late Bronze Age	1655-975 cal BC
12	-9.9	-5.63	12.15	Begash	M/2	right	T114	caprine	2	Late Bronze Age	Late Bronze Age	1655-975 cal BC
13	-9.43	-8.13	9.05	Begash	M/2	right	T114	caprine	2	Late Bronze Age	Late Bronze Age	1655-975 cal BC
14	-9.14	-11.13	5.74	Begash	M/2	right	T114	caprine	2	Late Bronze Age	Late Bronze Age	1655-975 cal BC
1	-8.69	-4.6	36.76	Begash	M/2	left	T113	caprine	2	Late Bronze Age	Late Bronze Age	1655-975 cal BC
2	-8.65	-6.7	33.64	Begash	M/2	left	T113	caprine	2	Late Bronze Age	Late Bronze Age	1655-975 cal BC
3	-8.98	-8.75	30.48	Begash	M/2	left	T113	caprine	2	Late Bronze Age	Late Bronze Age	1655-975 cal BC
4	-9.1	-9.94	27.23	Begash	M/2	left	T113	caprine	2	Late Bronze Age	Late Bronze Age	1655-975 cal BC
5	-9.35	-10.59	23.39	Begash	M/2	left	T113	caprine	2	Late Bronze Age	Late Bronze Age	1655-975 cal BC
6	-9.64	-10.87	21.07	Begash	M/2	left	T113	caprine	2	Late Bronze Age	Late Bronze Age	1655-975 cal BC
7	-10.21	-10.22	18.49	Begash	M/2	left	T113	caprine	2	Late Bronze Age	Late Bronze Age	1655-975 cal BC
8	-10.49	-8.71	15.52	Begash	M/2	left	T113	caprine	2	Late Bronze Age	Late Bronze Age	1655-975 cal BC
9	-10.85	-7.11	12.8	Begash	M/2	left	T113	caprine	2	Late Bronze Age	Late Bronze Age	1655-975 cal BC
10	-11.06	-4.99	9.45	Begash	M/2	left	T113	caprine	2	Late Bronze Age	Late Bronze Age	1655-975 cal BC
1	-10.595	-9.507	28.39	Begash	M/3	right	T112	caprine	2	Late Bronze Age	Late Bronze Age	1655-975 cal BC
2	-10.77	-8.146	26.69	Begash	M/3	right	T112	caprine	2	Late Bronze Age	Late Bronze Age	1655-975 cal BC
3	-10.448	-6.99	25.2	Begash	M/3	right	T112	caprine	2	Late Bronze Age	Late Bronze Age	1655-975 cal BC
4	-10.98	-5.995	23.56	Begash	M/3	right	T112	caprine	2	Late Bronze Age	Late Bronze Age	1655-975 cal BC
5	-11.174	-4.182	21.96	Begash	M/3	right	T112	caprine	2	Late Bronze Age	Late Bronze Age	1655-975 cal BC
6	-11.01	-2.876	20.35	Begash	M/3	right	T112	caprine	2	Late Bronze Age	Late Bronze Age	1655-975 cal BC
7	-10.795	-2.747	18.72	Begash	M/3	right	T112	caprine	2	Late Bronze Age	Late Bronze Age	1655-975 cal BC
8	-10.648	-3.588	17.11	Begash	M/3	right	T112	caprine	2	Late Bronze Age	Late Bronze Age	1655-975 cal BC
9	-10.335	-4.168	15.51	Begash	M/3	right	T112	caprine	2	Late Bronze Age	Late Bronze Age	1655-975 cal BC
10	-10.065	-5.205	14.1	Begash	M/3	right	T112	caprine	2	Late Bronze Age	Late Bronze Age	1655-975 cal BC
11	-9.779	-6.195	12.46	Begash	M/3	right	T112	caprine	2	Late Bronze Age	Late Bronze Age	1655-975 cal BC
12	-9.427	-8.046	10.67	Begash	M/3	right	T112	caprine	2	Late Bronze Age	Late Bronze Age	1655-975 cal BC
13	-9.457	-9.659	8.96	Begash	M/3	right	T112	caprine	2	Late Bronze Age	Late Bronze Age	1655-975 cal BC
14	-9.719	-10.652	7.47	Begash	M/3	right	T112	caprine	2	Late Bronze Age	Late Bronze Age	1655-975 cal BC
15	-9.803	-10.759	5.93	Begash	M/3	right	T112	caprine	2	Late Bronze Age	Late Bronze Age	1655-975 cal BC
16	-9.973	-3.839	2.11	Begash	M/3	right	T112	caprine	2	Late Bronze Age	Late Bronze Age	1655-975 cal BC
1	-7.063	-6.568	40.02	Begash	M/2	left	T032	caprine	2	Late Bronze Age	Late Bronze Age	1655-975 cal BC
2	-6.645	-7.846	37.26	Begash	M/2	left	T032	caprine	2	Late Bronze Age	Late Bronze Age	1655-975 cal BC
3	-6.86	-8.828	34.66	Begash	M/2	left	T032	caprine	2	Late Bronze Age	Late Bronze Age	1655-975 cal BC
4	-6.952	-9.849	31.79	Begash	M/2	left	T032	caprine	2	Late Bronze Age	Late Bronze Age	1655-975 cal BC
5	-7.199	-10.915	29.12	Begash	M/2	left	T032	caprine	2	Late Bronze Age	Late Bronze Age	1655-975 cal BC
6	-7.37	-11.314	26.73	Begash	M/2	left	T032	caprine	2	Late Bronze Age	Late Bronze Age	1655-975 cal BC
7	-8.046	-11.698	23.69	Begash	M/2	left	T032	caprine	2	Late Bronze Age	Late Bronze Age	1655-975 cal BC
8	-8.355	-11.168	21.28	Begash	M/2	left	T032	caprine	2	Late Bronze Age	Late Bronze Age	1655-975 cal BC
9	-8.428	-10.004	18.33	Begash	M/2	left	T032	caprine	2	Late Bronze Age	Late Bronze Age	1655-975 cal BC
10	-9.292	-7.883	15.46	Begash	M/2	left	T032	caprine	2	Late Bronze Age	Late Bronze Age	1655-975 cal BC
11	-10.156	-6.262	12.83	Begash	M/2	left	T032	caprine	2	Late Bronze Age	Late Bronze Age	1655-975 cal BC
12	-10.716	-3.196	9.47	Begash	M/2	left	T032	caprine	2	Late Bronze Age	Late Bronze Age	1655-975 cal BC
13	-11.168	-2.668	6.38	Begash	M/2	left	T032	caprine	2	Late Bronze Age	Late Bronze Age	1655-975 cal BC
1	-10.634	-4.134	34.74	Begash	M/3	NA	T014	caprine	3b	Saka/Scythian	Saka/Scythian	260-80 cal BC
2	-9.397	-5.411	32.04	Begash	M/3	NA	T014	caprine	3b	Saka/Scythian	Saka/Scythian	260-80 cal BC
3	-7.758	-7.725	29.64	Begash	M/3	NA	T014	caprine	3b	Saka/Scythian	Saka/Scythian	260-80 cal BC
4	-6.833	-9.059	27.29	Begash	M/3	NA	T014	caprine	3b	Saka/Scythian	Saka/Scythian	260-80 cal BC
5	-6.158	-11.734	24.77	Begash	M/3	NA	T014	caprine	3b	Saka/Scythian	Saka/Scythian	260-80 cal BC
6	-5.525	-12.803	22.21	Begash	M/3	NA	T014	caprine	3b	Saka/Scythian	Saka/Scythian	260-80 cal BC
7	-5.177	-12.46	20.16	Begash	M/3	NA	T014	caprine	3b	Saka/Scythian	Saka/Scythian	260-80 cal BC
8	-5.386	-11.667	17.57	Begash	M/3	NA	T014	caprine	3b	Saka/Scythian	Saka/Scythian	260-80 cal BC
9	-5.702	-10.294	15.35	Begash	M/3	NA	T014	caprine	3b	Saka/Scythian	Saka/Scythian	260-80 cal BC
10	-6.256	-8.62	13.09	Begash	M/3	NA	T014	caprine	3b	Saka/Scythian	Saka/Scythian	260-80 cal BC
11	-7.168	-7.493	10.47	Begash	M/3	NA	T014	caprine	3b	Saka/Scythian	Saka/Scythian	260-80 cal BC
12	-7.642	-6.503	8.9	Begash	M/3	NA	T014	caprine	3b	Saka/Scythian	Saka/Scythian	260-80 cal BC
13	-8.857	-5.662	6.8	Begash	M/3	NA	T014	caprine	3b	Saka/Scythian	Saka/Scythian	260-80 cal BC
14	-9.09	-4.984	5.17	Begash	M/3	NA	T014	caprine	3b	Saka/Scythian	Saka/Scythian	260-80 cal BC
15	-9.703	-4.753	3.06	Begash	M/3	NA	T014	caprine	3b	Saka/Scythian	Saka/Scythian	260-80 cal BC
1	-8.727	-2.134	23.05	Begash	M/3	right	T016	caprine	3b	Saka/Scythian	Saka/Scythian	260-80 cal BC
2	-8.635	-3.723	21.92	Begash	M/3	right	T016	caprine	3b	Saka/Scythian	Saka/Scythian	260-80 cal BC
3	-8.394	-4.431	20.39	Begash	M/3	right	T016	caprine	3b	Saka/Scythian	Saka/Scythian	260-80 cal BC
4	-8.599	-5.142	19.01	Begash	M/3	right	T016	caprine	3b	Saka/Scythian	Saka/Scythian	260-80 cal BC
5	-7.952	-6.105	17.47	Begash	M/3	right	T016	caprine	3b	Saka/Scythian	Saka/Scythian	260-80 cal BC
6	-8.11	-6.762	16.12	Begash	M/3	right	T016	caprine	3b	Saka/Scythian	Saka/Scythian	260-80 cal BC
7	-8.12	-8.051	14.68	Begash	M/3	right	T016	caprine	3b	Saka/Scythian	Saka/Scythian	260-80 cal BC
8	-8.225	-8.878	13.54	Begash	M/3	right	T016	caprine	3b	Saka/Scythian	Saka/Scythian	260-80 cal BC
9	-8.336	-9.426	12.13	Begash	M/3	right	T016	caprine	3b	Saka/Scythian	Saka/Scythian	260-80 cal BC
10	-8.159	-8.94	10.7	Begash	M/3	right	T016	caprine	3b	Saka/Scythian	Saka/Scythian	260-80 cal BC
11	-8.366	-8.241	9.47	Begash	M/3	right	T016	caprine	3b	Saka/Scythian	Saka/Scythian	260-80 cal BC
12	-8.63	-6.563	8.26	Begash	M/3	right	T016	caprine	3b	Saka/Scythian	Saka/Scythian	260-80 cal BC
13	-9.026	-5.218	6.9	Begash	M/3	right	T016	caprine	3b	Saka/Scythian	Saka/Scythian	260-80 cal BC
14	-9.575	-3.149	5.69	Begash	M/3	right	T016	caprine	3b	Saka/Scythian	Saka/Scythian	260-80 cal BC
15	-10.112	-0.802	4.65	Begash	M/3	right	T016	caprine	3b	Saka/Scythian	Saka/Scythian	260-80 cal BC
16	-10.155	0.536	3.24	Begash	M/3	right	T016	caprine	3b	Saka/Scythian	Saka/Scythian	260-80 cal BC
17	-10.186	0.285	2.34	Begash	M/3	right	T016	caprine	3b	Saka/Scythian	Saka/Scythian	260-80 cal BC
18	-10.081	0.6	1.34	Begash	M/3	right	T016	caprine	3b	Saka/Scythian	Saka/Scythian	260-80 cal BC
1	-9.317	-3.9	31.2	Begash	M/3	left	T018	caprine	3b	Saka/Scythian	Saka/Scythian	260-80 cal BC
2	-9.421	-3.011	30.09	Begash	M/3	left	T018	caprine	3b	Saka/Scythian	Saka/Scythian	260-80 cal BC
3	-9.073	-3.516	28.99	Begash	M/3	left	T018	caprine	3b	Saka/Scythian	Saka/Scythian	260-80 cal BC
4	-8.482	-4.246	27.65	Begash	M/3	left	T018	caprine	3b	Saka/Scythian	Saka/Scythian	260-80 cal BC
5	-7.991	-5.35	26.35	Begash	M/3	left	T018	caprine	3b	Saka/Scythian	Saka/Scythian	260-80 cal BC
6	-7.53	-5.683	25.07	Begash	M/3	left	T018	caprine	3b	Saka/Scythian	Saka/Scythian	260-80 cal BC
7	-7.396	-6.384	23.64	Begash	M/3	left	T018	caprine	3b	Saka/Scythian	Saka/Scythian	260-80 cal BC
8	-7.332	-7.264	22.25	Begash	M/3	left	T018	caprine	3b	Saka/Scythian	Saka/Scythian	260-80 cal BC
9	-7.303	-7.55	21.14	Begash	M/3	left	T018	caprine	3b	Saka/Scythian	Saka/Scythian	260-80 cal BC
10	-7.291	-8.02	19.78	Begash	M/3	left	T018	caprine	3b	Saka/Scythian	Saka/Scythian	260-80 cal BC
11	-7.441	-8.541	18.6	Begash	M/3	left	T018	caprine	3b	Saka/Scythian	Saka/Scythian	260-80 cal BC
12	-7.495	-8.464	17.61	Begash	M/3	left	T018	caprine	3b	Saka/Scythian	Saka/Scythian	260-80 cal BC
13	-7.52	-8.868	16.28	Begash	M/3	left	T018	caprine	3b	Saka/Scythian	Saka/Scythian	260-80 cal BC
14	-7.299	-9.665	15.14	Begash	M/3	left	T018	caprine	3b	Saka/Scythian	Saka/Scythian	260-80 cal BC
1	-5.263	-4.426	34.79	Begash	M/3	right	T019	caprine	3b	Saka/Scythian	Saka/Scythian	260-80 cal BC
2	-5.314	-5.991	33.47	Begash	M/3	right	T019	caprine	3b	Saka/Scythian	Saka/Scythian	260-80 cal BC
3	-5.493	-6.755	32.22	Begash	M/3	right	T019	caprine	3b	Saka/Scythian	Saka/Scythian	260-80 cal BC
4	-5.741	-7.729	30.71	Begash	M/3	right	T019	caprine	3b	Saka/Scythian	Saka/Scythian	260-80 cal BC
5	-5.899	-8.723	29.4	Begash	M/3	right	T019	caprine	3b	Saka/Scythian	Saka/Scythian	260-80 cal BC
6	-5.894	-9.572	27.95	Begash	M/3	right	T019	caprine	3b	Saka/Scythian	Saka/Scythian	260-80 cal BC
7	-5.889	-10.175	26.62	Begash	M/3	right	T019	caprine	3b	Saka/Scythian	Saka/Scythian	260-80 cal BC
8	-5.789	-10.774	24.96	Begash	M/3	right	T019	caprine	3b	Saka/Scythian	Saka/Scythian	260-80 cal BC
9	-5.827	-10.975	23.81	Begash	M/3	right	T019	caprine	3b	Saka/Scythian	Saka/Scythian	260-80 cal BC
10	-5.827	-11.083	22.65	Begash	M/3	right	T019	caprine	3b	Saka/Scythian	Saka/Scythian	260-80 cal BC
11	-6.288	-10.771	21.39	Begash	M/3	right	T019	caprine	3b	Saka/Scythian	Saka/Scythian	260-80 cal BC
12	-6.906	-10.365	19.84	Begash	M/3	right	T019	caprine	3b	Saka/Scythian	Saka/Scythian	260-80 cal BC
13	-7.088	-9.61	18.28	Begash	M/3	right	T019	caprine	3b	Saka/Scythian	Saka/Scythian	260-80 cal BC
14	-7.273	-9.028	17.2	Begash	M/3	right	T019	caprine	3b	Saka/Scythian	Saka/Scythian	260-80 cal BC
15	-7.631	-8.721	14.85	Begash	M/3	right	T019	caprine	3b	Saka/Scythian	Saka/Scythian	260-80 cal BC
3	-8.319	-4.477	37.16	Begash	M/3	right	T030	caprine	3b	Saka/Scythian	Saka/Scythian	260-80 cal BC
4	-8.02	-4.42	35.06	Begash	M/3	right	T030	caprine	3b	Saka/Scythian	Saka/Scythian	260-80 cal BC
5	-6.937	-7.104	33.04	Begash	M/3	right	T030	caprine	3b	Saka/Scythian	Saka/Scythian	260-80 cal BC
6	-6.99	-6.99	31.02	Begash	M/3	right	T030	caprine	3b	Saka/Scythian	Saka/Scythian	260-80 cal BC
7	-6.463	-9.512	29.04	Begash	M/3	right	T030	caprine	3b	Saka/Scythian	Saka/Scythian	260-80 cal BC
8	-6.34	-10.32	27.3	Begash	M/3	right	T030	caprine	3b	Saka/Scythian	Saka/Scythian	260-80 cal BC
9	-6.146	-11.846	25.26	Begash	M/3	right	T030	caprine	3b	Saka/Scythian	Saka/Scythian	260-80 cal BC
10	-6.6	-12.22	23.28	Begash	M/3	right	T030	caprine	3b	Saka/Scythian	Saka/Scythian	260-80 cal BC
11	-7.202	-12.189	21.3	Begash	M/3	right	T030	caprine	3b	Saka/Scythian	Saka/Scythian	260-80 cal BC
12	-7.77	-10.72	19.34	Begash	M/3	right	T030	caprine	3b	Saka/Scythian	Saka/Scythian	260-80 cal BC
13	-7.946	-9.871	17.36	Begash	M/3	right	T030	caprine	3b	Saka/Scythian	Saka/Scythian	260-80 cal BC
14	-8.43	-8.54	15.59	Begash	M/3	right	T030	caprine	3b	Saka/Scythian	Saka/Scythian	260-80 cal BC
15	-8.868	-6.368	13.88	Begash	M/3	right	T030	caprine	3b	Saka/Scythian	Saka/Scythian	260-80 cal BC
16	-9.379	-5.194	8.59	Begash	M/3	right	T030	caprine	3b	Saka/Scythian	Saka/Scythian	260-80 cal BC
17	-8.13	-6.983	5.82	Begash	M/3	right	T030	caprine	3b	Saka/Scythian	Saka/Scythian	260-80 cal BC
1	-6.94	-6.66	30.66	Begash	M/3	right	T146	caprine	3b	Saka/Scythian	Saka/Scythian	260-80 cal BC
2	-7.27	-8.17	29.15	Begash	M/3	right	T146	caprine	3b	Saka/Scythian	Saka/Scythian	260-80 cal BC
3	-7.62	-8.91	27.27	Begash	M/3	right	T146	caprine	3b	Saka/Scythian	Saka/Scythian	260-80 cal BC
4	-7.62	-9.85	25.58	Begash	M/3	right	T146	caprine	3b	Saka/Scythian	Saka/Scythian	260-80 cal BC
5	-7.99	-10.64	24	Begash	M/3	right	T146	caprine	3b	Saka/Scythian	Saka/Scythian	260-80 cal BC
6	-8.7	-11.06	22.45	Begash	M/3	right	T146	caprine	3b	Saka/Scythian	Saka/Scythian	260-80 cal BC
7	-9.2	-10.67	20.68	Begash	M/3	right	T146	caprine	3b	Saka/Scythian	Saka/Scythian	260-80 cal BC
8	-9.69	-10.81	18.85	Begash	M/3	right	T146	caprine	3b	Saka/Scythian	Saka/Scythian	260-80 cal BC
9	-9.91	-9.77	17.07	Begash	M/3	right	T146	caprine	3b	Saka/Scythian	Saka/Scythian	260-80 cal BC
10	-10.2	-8.49	15.26	Begash	M/3	right	T146	caprine	3b	Saka/Scythian	Saka/Scythian	260-80 cal BC
11	-10.4	-7.07	13.3	Begash	M/3	right	T146	caprine	3b	Saka/Scythian	Saka/Scythian	260-80 cal BC
12	-10.65	-5.3	11.68	Begash	M/3	right	T146	caprine	3b	Saka/Scythian	Saka/Scythian	260-80 cal BC
13	-10.14	-3.87	10.14	Begash	M/3	right	T146	caprine	3b	Saka/Scythian	Saka/Scythian	260-80 cal BC
14	-9.78	-4.61	8.71	Begash	M/3	right	T146	caprine	3b	Saka/Scythian	Saka/Scythian	260-80 cal BC
15	-9.36	-8.11	5.75	Begash	M/3	right	T146	caprine	3b	Saka/Scythian	Saka/Scythian	260-80 cal BC
1	-8.27	-9.78	28.66	Begash	M/2	left	T147	caprine	3b	Saka/Scythian	Saka/Scythian	260-80 cal BC
2	-8.41	-10.59	27.27	Begash	M/2	left	T147	caprine	3b	Saka/Scythian	Saka/Scythian	260-80 cal BC
3	-8.42	-11.68	25.79	Begash	M/2	left	T147	caprine	3b	Saka/Scythian	Saka/Scythian	260-80 cal BC
4	-8.51	-12.05	24.16	Begash	M/2	left	T147	caprine	3b	Saka/Scythian	Saka/Scythian	260-80 cal BC
5	-8.74	-11.91	22.6	Begash	M/2	left	T147	caprine	3b	Saka/Scythian	Saka/Scythian	260-80 cal BC
6	-8.82	-11.29	21.22	Begash	M/2	left	T147	caprine	3b	Saka/Scythian	Saka/Scythian	260-80 cal BC
7	-8.94	-10.48	19.62	Begash	M/2	left	T147	caprine	3b	Saka/Scythian	Saka/Scythian	260-80 cal BC
8	-8.94	-9.25	18.11	Begash	M/2	left	T147	caprine	3b	Saka/Scythian	Saka/Scythian	260-80 cal BC
9	-9.23	-8.08	16.7	Begash	M/2	left	T147	caprine	3b	Saka/Scythian	Saka/Scythian	260-80 cal BC
10	-9.2	-6.41	15.32	Begash	M/2	left	T147	caprine	3b	Saka/Scythian	Saka/Scythian	260-80 cal BC
11	-9.47	-5.14	13.86	Begash	M/2	left	T147	caprine	3b	Saka/Scythian	Saka/Scythian	260-80 cal BC
12	-9.43	-3.74	12.36	Begash	M/2	left	T147	caprine	3b	Saka/Scythian	Saka/Scythian	260-80 cal BC
13	-9.35	-2.73	10.94	Begash	M/2	left	T147	caprine	3b	Saka/Scythian	Saka/Scythian	260-80 cal BC
14	-9.1	-2.32	9.42	Begash	M/2	left	T147	caprine	3b	Saka/Scythian	Saka/Scythian	260-80 cal BC
15	-8.86	-3.25	7.94	Begash	M/2	left	T147	caprine	3b	Saka/Scythian	Saka/Scythian	260-80 cal BC
16	-8.25	-4.71	6.38	Begash	M/2	left	T147	caprine	3b	Saka/Scythian	Saka/Scythian	260-80 cal BC
17	-7.85	-6.1	4.41	Begash	M/2	left	T147	caprine	3b	Saka/Scythian	Saka/Scythian	260-80 cal BC
1	-10.461	-7.268	28.08	Bayan-Zherek	M/2	left	T020	caprine		Modern	refset	AD 2015
2	-10.565	-7.877	27.21	Bayan-Zherek	M/2	left	T020	caprine		Modern	refset	AD 2015
3	-10.608	-8.67	26.16	Bayan-Zherek	M/2	left	T020	caprine		Modern	refset	AD 2015
4	-10.546	-8.602	24.95	Bayan-Zherek	M/2	left	T020	caprine		Modern	refset	AD 2015
5	-10.554	-9.564	23.88	Bayan-Zherek	M/2	left	T020	caprine		Modern	refset	AD 2015
6	-10.277	-9.192	22.34	Bayan-Zherek	M/2	left	T020	caprine		Modern	refset	AD 2015
7	-10.286	-9.783	21.04	Bayan-Zherek	M/2	left	T020	caprine		Modern	refset	AD 2015
8	-10.287	-9.622	19.81	Bayan-Zherek	M/2	left	T020	caprine		Modern	refset	AD 2015
9	-10.561	-9.091	18.32	Bayan-Zherek	M/2	left	T020	caprine		Modern	refset	AD 2015
10	-10.695	-8.247	17.14	Bayan-Zherek	M/2	left	T020	caprine		Modern	refset	AD 2015
11	-10.976	-6.547	15.9	Bayan-Zherek	M/2	left	T020	caprine		Modern	refset	AD 2015
12	-11.409	-5.158	14.44	Bayan-Zherek	M/2	left	T020	caprine		Modern	refset	AD 2015
13	-11.744	-3.414	13.19	Bayan-Zherek	M/2	left	T020	caprine		Modern	refset	AD 2015
14	-11.996	-1.414	11.7	Bayan-Zherek	M/2	left	T020	caprine		Modern	refset	AD 2015
15	-12.383	-0.921	10.16	Bayan-Zherek	M/2	left	T020	caprine		Modern	refset	AD 2015
16	-12.262	-0.97	8.59	Bayan-Zherek	M/2	left	T020	caprine		Modern	refset	AD 2015
17	-11.979	-2.022	7.07	Bayan-Zherek	M/2	left	T020	caprine		Modern	refset	AD 2015
18	-11.74	-3.131	5.7	Bayan-Zherek	M/2	left	T020	caprine		Modern	refset	AD 2015
19	-11.304	-4.434	4.41	Bayan-Zherek	M/2	left	T020	caprine		Modern	refset	AD 2015
20	-11.129	-5.913	3.08	Bayan-Zherek	M/2	left	T020	caprine		Modern	refset	AD 2015
21	-10.768	-6.902	1.92	Bayan-Zherek	M/2	left	T020	caprine		Modern	refset	AD 2015
1	-10.891	-6.35	25.08	Bayan-Zherek	M/3	left	T021	caprine		modern	refset	AD 2015
2	-10.857	-6.964	23.85	Bayan-Zherek	M/3	left	T021	caprine		modern	refset	AD 2015
3	-10.913	-8.767	22.31	Bayan-Zherek	M/3	left	T021	caprine		modern	refset	AD 2015
4	-11.042	-9.864	20.93	Bayan-Zherek	M/3	left	T021	caprine		modern	refset	AD 2015
5	-11.243	-11.094	19.47	Bayan-Zherek	M/3	left	T021	caprine		modern	refset	AD 2015
6	-11.558	-11.638	18.14	Bayan-Zherek	M/3	left	T021	caprine		modern	refset	AD 2015
7	-11.473	-11.171	16.49	Bayan-Zherek	M/3	left	T021	caprine		modern	refset	AD 2015
8	-11.758	-10.747	15.08	Bayan-Zherek	M/3	left	T021	caprine		modern	refset	AD 2015
9	-12.047	-9.936	13.44	Bayan-Zherek	M/3	left	T021	caprine		modern	refset	AD 2015
10	-12.08	-8.409	11.99	Bayan-Zherek	M/3	left	T021	caprine		modern	refset	AD 2015
11	-12.198	-6.75	10.63	Bayan-Zherek	M/3	left	T021	caprine		modern	refset	AD 2015
12	-12.082	-4.346	9.3	Bayan-Zherek	M/3	left	T021	caprine		modern	refset	AD 2015
13	-12.052	-3.38	7.96	Bayan-Zherek	M/3	left	T021	caprine		modern	refset	AD 2015
14	-11.896	-2.568	6.47	Bayan-Zherek	M/3	left	T021	caprine		modern	refset	AD 2015
15	-11.577	-2.662	5.05	Bayan-Zherek	M/3	left	T021	caprine		modern	refset	AD 2015
16	-11.448	-3.244	3.62	Bayan-Zherek	M/3	left	T021	caprine		modern	refset	AD 2015
17	-11.226	-4.051	2.16	Bayan-Zherek	M/3	left	T021	caprine		modern	refset	AD 2015
1	-11.59	-2.03	42.36	Begash	M/3	right	T157	caprine	6	Historical	refset	cal AD 1730-1855
2	-11.5	-2.58	40.19	Begash	M/3	right	T157	caprine	6	Historical	refset	cal AD 1730-1855
3	-11.39	-2.92	37.63	Begash	M/3	right	T157	caprine	6	Historical	refset	cal AD 1730-1855
4	-11.17	-3.81	34.99	Begash	M/3	right	T157	caprine	6	Historical	refset	cal AD 1730-1855
5	-10.85	-4.64	32.31	Begash	M/3	right	T157	caprine	6	Historical	refset	cal AD 1730-1855
6	-10.72	-6.61	30.01	Begash	M/3	right	T157	caprine	6	Historical	refset	cal AD 1730-1855
7	-10.5	-8.41	27.03	Begash	M/3	right	T157	caprine	6	Historical	refset	cal AD 1730-1855
8	-10.51	-10.6	23.86	Begash	M/3	right	T157	caprine	6	Historical	refset	cal AD 1730-1855
9	-11.25	-11.88	18.5	Begash	M/3	right	T157	caprine	6	Historical	refset	cal AD 1730-1855
10	-11.86	-10.39	15.9	Begash	M/3	right	T157	caprine	6	Historical	refset	cal AD 1730-1855
11	-12.36	-8.84	12.72	Begash	M/3	right	T157	caprine	6	Historical	refset	cal AD 1730-1855
12	-12.58	-6.41	9.56	Begash	M/3	right	T157	caprine	6	Historical	refset	cal AD 1730-1855
13	-12.15	-4.65	6.38	Begash	M/3	right	T157	caprine	6	Historical	refset	cal AD 1730-1855
1	-9.93	-10.47		Begash	M/3	left	T184	red deer	1b	Middle Bronze Age	refset	1875-1770 cal BC
2	-9.89	-9.8		Begash	M/3	left	T184	red deer	1b	Middle Bronze Age	refset	1875-1770 cal BC
3	-9.98	-8.16		Begash	M/3	left	T184	red deer	1b	Middle Bronze Age	refset	1875-1770 cal BC
4	-10.24	-6.61		Begash	M/3	left	T184	red deer	1b	Middle Bronze Age	refset	1875-1770 cal BC
5	-10.6	-5.62		Begash	M/3	left	T184	red deer	1b	Middle Bronze Age	refset	1875-1770 cal BC
1	-12.021	-6.735	26.89	Begash	M/3	right	T127	red deer	3b	Saka/Scythian	refset	260-80 cal BC
2	-11.897	-7.166	25.44	Begash	M/3	right	T127	red deer	3b	Saka/Scythian	refset	260-80 cal BC
3	-11.863	-7.575	23.88	Begash	M/3	right	T127	red deer	3b	Saka/Scythian	refset	260-80 cal BC
4	-11.727	-7.897	22.17	Begash	M/3	right	T127	red deer	3b	Saka/Scythian	refset	260-80 cal BC
5	-11.617	-8.221	20.52	Begash	M/3	right	T127	red deer	3b	Saka/Scythian	refset	260-80 cal BC
6	-11.405	-8.603	18.92	Begash	M/3	right	T127	red deer	3b	Saka/Scythian	refset	260-80 cal BC
7	-11.43	-9.223	17.16	Begash	M/3	right	T127	red deer	3b	Saka/Scythian	refset	260-80 cal BC
8	-11.344	-9.565	15.49	Begash	M/3	right	T127	red deer	3b	Saka/Scythian	refset	260-80 cal BC
9	-11.08	-10.548	13.95	Begash	M/3	right	T127	red deer	3b	Saka/Scythian	refset	260-80 cal BC
10	-10.973	-10.718	12.29	Begash	M/3	right	T127	red deer	3b	Saka/Scythian	refset	260-80 cal BC
11	-10.907	-10.537	10.58	Begash	M/3	right	T127	red deer	3b	Saka/Scythian	refset	260-80 cal BC
12	-11.174	-9.918	9.13	Begash	M/3	right	T127	red deer	3b	Saka/Scythian	refset	260-80 cal BC
13	-10.923	-10.808	7.51	Begash	M/3	right	T127	red deer	3b	Saka/Scythian	refset	260-80 cal BC
14	-10.936	-10.445	6.03	Begash	M/3	right	T127	red deer	3b	Saka/Scythian	refset	260-80 cal BC
15	-10.945	-9.647	4.3	Begash	M/3	right	T127	red deer	3b	Saka/Scythian	refset	260-80 cal BC
16	-11.025	-9.195	2.99	Begash	M/3	right	T127	red deer	3b	Saka/Scythian	refset	260-80 cal BC
17	-11.182	-8.601	1.5	Begash	M/3	right	T127	red deer	3b	Saka/Scythian	refset	260-80 cal BC
1	-11.364	-10.017	21.4	Begash	M/2	right	T129	red deer	6	Historic	refset	cal AD 1730-1855
2	-11.094	-10.385	19.98	Begash	M/2	right	T129	red deer	6	Historic	refset	cal AD 1730-1855
3	-11.21	-10.241	18.37	Begash	M/2	right	T129	red deer	6	Historic	refset	cal AD 1730-1855
4	-11.178	-10.537	16.95	Begash	M/2	right	T129	red deer	6	Historic	refset	cal AD 1730-1855
5	-11.198	-10.672	15.62	Begash	M/2	right	T129	red deer	6	Historic	refset	cal AD 1730-1855
6	-10.98	-10.659	14.27	Begash	M/2	right	T129	red deer	6	Historic	refset	cal AD 1730-1855
7	-11.044	-10.53	12.8	Begash	M/2	right	T129	red deer	6	Historic	refset	cal AD 1730-1855
8	-11.073	-9.969	11.42	Begash	M/2	right	T129	red deer	6	Historic	refset	cal AD 1730-1855
9	-11.07	-9.617	9.96	Begash	M/2	right	T129	red deer	6	Historic	refset	cal AD 1730-1855
10	-11.038	-9.499	8.49	Begash	M/2	right	T129	red deer	6	Historic	refset	cal AD 1730-1855
11	-10.853	-9.281	7.17	Begash	M/2	right	T129	red deer	6	Historic	refset	cal AD 1730-1855
12	-10.778	-9.049	5.65	Begash	M/2	right	T129	red deer	6	Historic	refset	cal AD 1730-1855
13	-10.832	-8.797	4.27	Begash	M/2	right	T129	red deer	6	Historic	refset	cal AD 1730-1855
14	-10.816	-8.672	2.91	Begash	M/2	right	T129	red deer	6	Historic	refset	cal AD 1730-1855
1	-11.693	-5.404	26.77	Begash	M/3	right	T130	red deer	6	Historic	refset	cal AD 1730-1855
2	-11.671	-5.677	25.47	Begash	M/3	right	T130	red deer	6	Historic	refset	cal AD 1730-1855
3	-11.7	-5.79	23.99	Begash	M/3	right	T130	red deer	6	Historic	refset	cal AD 1730-1855
4	-11.638	-6.62	22.51	Begash	M/3	right	T130	red deer	6	Historic	refset	cal AD 1730-1855
5	-11.58	-7.229	21.14	Begash	M/3	right	T130	red deer	6	Historic	refset	cal AD 1730-1855
6	-11.518	-7.936	19.86	Begash	M/3	right	T130	red deer	6	Historic	refset	cal AD 1730-1855
7	-11.476	-8.365	18.41	Begash	M/3	right	T130	red deer	6	Historic	refset	cal AD 1730-1855
1	-8.82	-4.698	33.67	Dali	M/3	left	T022	caprine	1	Early Bronze Age	Early Bronze Age	2705-2545 cal BC
2	-8.644	-5.542	32.36	Dali	M/3	left	T022	caprine	1	Early Bronze Age	Early Bronze Age	2705-2545 cal BC
3	-8.473	-6.956	30.68	Dali	M/3	left	T022	caprine	1	Early Bronze Age	Early Bronze Age	2705-2545 cal BC
4	-8.397	-8.111	29.03	Dali	M/3	left	T022	caprine	1	Early Bronze Age	Early Bronze Age	2705-2545 cal BC
5	-8.484	-8.94	27.64	Dali	M/3	left	T022	caprine	1	Early Bronze Age	Early Bronze Age	2705-2545 cal BC
6	-8.385	-10.051	26.26	Dali	M/3	left	T022	caprine	1	Early Bronze Age	Early Bronze Age	2705-2545 cal BC
7	-8.633	-10.981	24.66	Dali	M/3	left	T022	caprine	1	Early Bronze Age	Early Bronze Age	2705-2545 cal BC
8	-8.94	-11.913	23.18	Dali	M/3	left	T022	caprine	1	Early Bronze Age	Early Bronze Age	2705-2545 cal BC
9	-9.325	-11.9	21.53	Dali	M/3	left	T022	caprine	1	Early Bronze Age	Early Bronze Age	2705-2545 cal BC
10	-9.866	-11.01	20.08	Dali	M/3	left	T022	caprine	1	Early Bronze Age	Early Bronze Age	2705-2545 cal BC
11	-10.11	-10.092	18.36	Dali	M/3	left	T022	caprine	1	Early Bronze Age	Early Bronze Age	2705-2545 cal BC
12	-10.326	-8.801	16.8	Dali	M/3	left	T022	caprine	1	Early Bronze Age	Early Bronze Age	2705-2545 cal BC
13	-10.315	-7.199	15.28	Dali	M/3	left	T022	caprine	1	Early Bronze Age	Early Bronze Age	2705-2545 cal BC
14	-10.249	-5.372	13.75	Dali	M/3	left	T022	caprine	1	Early Bronze Age	Early Bronze Age	2705-2545 cal BC
15	-9.908	-5.405	12.47	Dali	M/3	left	T022	caprine	1	Early Bronze Age	Early Bronze Age	2705-2545 cal BC
16	-9.634	-5.477	10.93	Dali	M/3	left	T022	caprine	1	Early Bronze Age	Early Bronze Age	2705-2545 cal BC
17	-8.862	-6.348	9.35	Dali	M/3	left	T022	caprine	1	Early Bronze Age	Early Bronze Age	2705-2545 cal BC
18	-8.805	-7.472	7.83	Dali	M/3	left	T022	caprine	1	Early Bronze Age	Early Bronze Age	2705-2545 cal BC
19	-9.256	-8.639	6.31	Dali	M/3	left	T022	caprine	1	Early Bronze Age	Early Bronze Age	2705-2545 cal BC
20	-9.288	-10.008	4.56	Dali	M/3	left	T022	caprine	1	Early Bronze Age	Early Bronze Age	2705-2545 cal BC
3	-6.383	-8.039	23.19	Dali	M/3	left	T027	caprine	1	Early Bronze Age	Early Bronze Age	2665-2580 cal BC
4	-6.305	-9.07	21.83	Dali	M/3	left	T027	caprine	1	Early Bronze Age	Early Bronze Age	2665-2580 cal BC
5	-5.987	-9.554	20.43	Dali	M/3	left	T027	caprine	1	Early Bronze Age	Early Bronze Age	2665-2580 cal BC
6	-5.932	-10.675	18.86	Dali	M/3	left	T027	caprine	1	Early Bronze Age	Early Bronze Age	2665-2580 cal BC
7	-6.168	-11.346	17.41	Dali	M/3	left	T027	caprine	1	Early Bronze Age	Early Bronze Age	2665-2580 cal BC
8	-6.447	-11.861	16.01	Dali	M/3	left	T027	caprine	1	Early Bronze Age	Early Bronze Age	2665-2580 cal BC
9	-6.636	-11.826	14.51	Dali	M/3	left	T027	caprine	1	Early Bronze Age	Early Bronze Age	2665-2580 cal BC
10	-7.146	-10.897	13	Dali	M/3	left	T027	caprine	1	Early Bronze Age	Early Bronze Age	2665-2580 cal BC
11	-8.224	-8.955	11.05	Dali	M/3	left	T027	caprine	1	Early Bronze Age	Early Bronze Age	2665-2580 cal BC
12	-8.33	-7.06	10.16	Dali	M/3	left	T027	caprine	1	Early Bronze Age	Early Bronze Age	2665-2580 cal BC
13	-9.456	-5.683	8.72	Dali	M/3	left	T027	caprine	1	Early Bronze Age	Early Bronze Age	2665-2580 cal BC
14	-10.719	-4.143	7.5	Dali	M/3	left	T027	caprine	1	Early Bronze Age	Early Bronze Age	2665-2580 cal BC
15	-10.867	-3.145	6.33	Dali	M/3	left	T027	caprine	1	Early Bronze Age	Early Bronze Age	2665-2580 cal BC
16	-10.281	-3.901	5	Dali	M/3	left	T027	caprine	1	Early Bronze Age	Early Bronze Age	2665-2580 cal BC
1	-10.36	-7.4	15.1	Dali	M/3	NA	T050	caprine	1	Early Bronze Age	Early Bronze Age	2705-2545 cal BC
2	-9.49	-6.57	10.82	Dali	M/3	NA	T050	caprine	1	Early Bronze Age	Early Bronze Age	2705-2545 cal BC
3	-8.05	-7.71	8.46	Dali	M/3	NA	T050	caprine	1	Early Bronze Age	Early Bronze Age	2705-2545 cal BC
4	-6.91	-10.03	5.7	Dali	M/3	NA	T050	caprine	1	Early Bronze Age	Early Bronze Age	2705-2545 cal BC
5	-6.01	-11.99	2.96	Dali	M/3	NA	T050	caprine	1	Early Bronze Age	Early Bronze Age	2705-2545 cal BC
1	-11.17	-2.53	27.24	Dali	M/2	right	T085	caprine	1	Early Bronze Age	Early Bronze Age	2705-2545 cal BC
2	-10.94	-2.67	23.87	Dali	M/2	right	T085	caprine	1	Early Bronze Age	Early Bronze Age	2705-2545 cal BC
3	-10.86	-2.85	20.31	Dali	M/2	right	T085	caprine	1	Early Bronze Age	Early Bronze Age	2705-2545 cal BC
4	-10.37	-4.29	16.72	Dali	M/2	right	T085	caprine	1	Early Bronze Age	Early Bronze Age	2705-2545 cal BC
5	-9.74	-6.37	12.98	Dali	M/2	right	T085	caprine	1	Early Bronze Age	Early Bronze Age	2705-2545 cal BC
6	-9.48	-8.97	9.44	Dali	M/2	right	T085	caprine	1	Early Bronze Age	Early Bronze Age	2705-2545 cal BC
7	-9.67	-10.96	6.28	Dali	M/2	right	T085	caprine	1	Early Bronze Age	Early Bronze Age	2705-2545 cal BC
8	-10.03	-10.47	3.12	Dali	M/2	right	T085	caprine	1	Early Bronze Age	Early Bronze Age	2705-2545 cal BC
1	-8.75	-10.79	32.33	Dali	M/3	left	T026	caprine	2	Late Bronze Age	Late-Final Bronze Age	1645-1520 cal BC
2	-8.83	-11.6	29.97	Dali	M/3	left	T026	caprine	2	Late Bronze Age	Late-Final Bronze Age	1645-1520 cal BC
3	-8.83	-11.44	26.93	Dali	M/3	left	T026	caprine	2	Late Bronze Age	Late-Final Bronze Age	1645-1520 cal BC
4	-9.03	-10.26	24.27	Dali	M/3	left	T026	caprine	2	Late Bronze Age	Late-Final Bronze Age	1645-1520 cal BC
5	-9.27	-8.91	21.07	Dali	M/3	left	T026	caprine	2	Late Bronze Age	Late-Final Bronze Age	1645-1520 cal BC
6	-9.5	-6	16.57	Dali	M/3	left	T026	caprine	2	Late Bronze Age	Late-Final Bronze Age	1645-1520 cal BC
7	-9.19	-5.26	13.42	Dali	M/3	left	T026	caprine	2	Late Bronze Age	Late-Final Bronze Age	1645-1520 cal BC
8	-8.67	-6.71	10.15	Dali	M/3	left	T026	caprine	2	Late Bronze Age	Late-Final Bronze Age	1645-1520 cal BC
9	-8.19	-9.44	7.05	Dali	M/3	left	T026	caprine	2	Late Bronze Age	Late-Final Bronze Age	1645-1520 cal BC
1	-8.168	-10.452	27.73	Dali	M/3	right	T023	caprine	2	Late Bronze Age	Late-Final Bronze Age	1645-1520 cal BC
2	-8.346	-10.354	26.4	Dali	M/3	right	T023	caprine	2	Late Bronze Age	Late-Final Bronze Age	1645-1520 cal BC
3	-8.485	-10.153	24.79	Dali	M/3	right	T023	caprine	2	Late Bronze Age	Late-Final Bronze Age	1645-1520 cal BC
4	-8.64	-9.095	23.36	Dali	M/3	right	T023	caprine	2	Late Bronze Age	Late-Final Bronze Age	1645-1520 cal BC
5	-8.704	-7.655	21.9	Dali	M/3	right	T023	caprine	2	Late Bronze Age	Late-Final Bronze Age	1645-1520 cal BC
6	-9.037	-6.055	20.36	Dali	M/3	right	T023	caprine	2	Late Bronze Age	Late-Final Bronze Age	1645-1520 cal BC
7	-9.373	-5.04	18.91	Dali	M/3	right	T023	caprine	2	Late Bronze Age	Late-Final Bronze Age	1645-1520 cal BC
8	-9.165	-3.868	17.3	Dali	M/3	right	T023	caprine	2	Late Bronze Age	Late-Final Bronze Age	1645-1520 cal BC
9	-9.101	-4.516	15.72	Dali	M/3	right	T023	caprine	2	Late Bronze Age	Late-Final Bronze Age	1645-1520 cal BC
10	-8.912	-4.288	14.15	Dali	M/3	right	T023	caprine	2	Late Bronze Age	Late-Final Bronze Age	1645-1520 cal BC
11	-8.975	-5.212	12.73	Dali	M/3	right	T023	caprine	2	Late Bronze Age	Late-Final Bronze Age	1645-1520 cal BC
12	-8.669	-6.478	11.32	Dali	M/3	right	T023	caprine	2	Late Bronze Age	Late-Final Bronze Age	1645-1520 cal BC
13	-8.556	-7.496	9.69	Dali	M/3	right	T023	caprine	2	Late Bronze Age	Late-Final Bronze Age	1645-1520 cal BC
14	-8.339	-9.332	8.11	Dali	M/3	right	T023	caprine	2	Late Bronze Age	Late-Final Bronze Age	1645-1520 cal BC
15	-8.281	-11.295	6.65	Dali	M/3	right	T023	caprine	2	Late Bronze Age	Late-Final Bronze Age	1645-1520 cal BC
16	-8.713	-13.618	5.16	Dali	M/3	right	T023	caprine	2	Late Bronze Age	Late-Final Bronze Age	1645-1520 cal BC
17	-8.915	-13.709	3.87	Dali	M/3	right	T023	caprine	2	Late Bronze Age	Late-Final Bronze Age	1645-1520 cal BC
18	-8.315	-12.913	2.3	Dali	M/3	right	T023	caprine	2	Late Bronze Age	Late-Final Bronze Age	1645-1520 cal BC
1	-9.236	-9.678	36.35	Dali	M/3	right	T029	caprine	2	Late Bronze Age	Late-Final Bronze Age	1645-1520 cal BC
2	-9.332	-10.752	34.82	Dali	M/3	right	T029	caprine	2	Late Bronze Age	Late-Final Bronze Age	1645-1520 cal BC
3	-9.291	-11.943	33.38	Dali	M/3	right	T029	caprine	2	Late Bronze Age	Late-Final Bronze Age	1645-1520 cal BC
4	-9.355	-12.423	31.83	Dali	M/3	right	T029	caprine	2	Late Bronze Age	Late-Final Bronze Age	1645-1520 cal BC
5	-9.175	-12.786	30.23	Dali	M/3	right	T029	caprine	2	Late Bronze Age	Late-Final Bronze Age	1645-1520 cal BC
6	-9.335	-12.716	28.72	Dali	M/3	right	T029	caprine	2	Late Bronze Age	Late-Final Bronze Age	1645-1520 cal BC
7	-9.307	-12.078	27.2	Dali	M/3	right	T029	caprine	2	Late Bronze Age	Late-Final Bronze Age	1645-1520 cal BC
8	-9.387	-10.979	25.61	Dali	M/3	right	T029	caprine	2	Late Bronze Age	Late-Final Bronze Age	1645-1520 cal BC
9	-9.44	-10.887	24.08	Dali	M/3	right	T029	caprine	2	Late Bronze Age	Late-Final Bronze Age	1645-1520 cal BC
10	-9.447	-10.444	22.73	Dali	M/3	right	T029	caprine	2	Late Bronze Age	Late-Final Bronze Age	1645-1520 cal BC
11	-9.506	-8.76	21.19	Dali	M/3	right	T029	caprine	2	Late Bronze Age	Late-Final Bronze Age	1645-1520 cal BC
12	-9.735	-7.802	19.94	Dali	M/3	right	T029	caprine	2	Late Bronze Age	Late-Final Bronze Age	1645-1520 cal BC
13	-10.043	-7.043	18.37	Dali	M/3	right	T029	caprine	2	Late Bronze Age	Late-Final Bronze Age	1645-1520 cal BC
14	-10.006	-6.257	16.98	Dali	M/3	right	T029	caprine	2	Late Bronze Age	Late-Final Bronze Age	1645-1520 cal BC
15	-9.791	-7.034	15.65	Dali	M/3	right	T029	caprine	2	Late Bronze Age	Late-Final Bronze Age	1645-1520 cal BC
16	-9.701	-7.755	14.31	Dali	M/3	right	T029	caprine	2	Late Bronze Age	Late-Final Bronze Age	1645-1520 cal BC
17	-9.366	-8.544	13.4	Dali	M/3	right	T029	caprine	2	Late Bronze Age	Late-Final Bronze Age	1645-1520 cal BC
18	-8.986	-9.766	11.89	Dali	M/3	right	T029	caprine	2	Late Bronze Age	Late-Final Bronze Age	1645-1520 cal BC
19	-9.108	-11.247	10.26	Dali	M/3	right	T029	caprine	2	Late Bronze Age	Late-Final Bronze Age	1645-1520 cal BC
20	-9.192	-11.786	9.05	Dali	M/3	right	T029	caprine	2	Late Bronze Age	Late-Final Bronze Age	1645-1520 cal BC
1	-9.519	-12.136	39.91	Dali	M/2	right	T033	caprine	3	Final Bronze Age	Late-Final Bronze Age	1260-1050 cal BC
2	-9.589	-12.365	38.46	Dali	M/2	right	T033	caprine	3	Final Bronze Age	Late-Final Bronze Age	1260-1050 cal BC
3	-9.478	-12.765	37.18	Dali	M/2	right	T033	caprine	3	Final Bronze Age	Late-Final Bronze Age	1260-1050 cal BC
4	-9.587	-12.985	35.87	Dali	M/2	right	T033	caprine	3	Final Bronze Age	Late-Final Bronze Age	1260-1050 cal BC
5	-9.621	-12.905	34.43	Dali	M/2	right	T033	caprine	3	Final Bronze Age	Late-Final Bronze Age	1260-1050 cal BC
6	-9.752	-13.002	33.07	Dali	M/2	right	T033	caprine	3	Final Bronze Age	Late-Final Bronze Age	1260-1050 cal BC
7	-9.912	-12.383	31.45	Dali	M/2	right	T033	caprine	3	Final Bronze Age	Late-Final Bronze Age	1260-1050 cal BC
8	-10.089	-12.356	30.3	Dali	M/2	right	T033	caprine	3	Final Bronze Age	Late-Final Bronze Age	1260-1050 cal BC
9	-10.024	-11.206	28.89	Dali	M/2	right	T033	caprine	3	Final Bronze Age	Late-Final Bronze Age	1260-1050 cal BC
10	-10.29	-10.986	27.62	Dali	M/2	right	T033	caprine	3	Final Bronze Age	Late-Final Bronze Age	1260-1050 cal BC
11	-10.472	-9.771	26.29	Dali	M/2	right	T033	caprine	3	Final Bronze Age	Late-Final Bronze Age	1260-1050 cal BC
12	-10.343	-8.85	25.02	Dali	M/2	right	T033	caprine	3	Final Bronze Age	Late-Final Bronze Age	1260-1050 cal BC
13	-10.566	-8.775	23.74	Dali	M/2	right	T033	caprine	3	Final Bronze Age	Late-Final Bronze Age	1260-1050 cal BC
14	-10.626	-7.815	22.37	Dali	M/2	right	T033	caprine	3	Final Bronze Age	Late-Final Bronze Age	1260-1050 cal BC
15	-10.55	-6.796	20.98	Dali	M/2	right	T033	caprine	3	Final Bronze Age	Late-Final Bronze Age	1260-1050 cal BC
16	-10.477	-5.59	19.53	Dali	M/2	right	T033	caprine	3	Final Bronze Age	Late-Final Bronze Age	1260-1050 cal BC
17	-10.23	-4.755	18.15	Dali	M/2	right	T033	caprine	3	Final Bronze Age	Late-Final Bronze Age	1260-1050 cal BC
18	-10.125	-4.459	16.76	Dali	M/2	right	T033	caprine	3	Final Bronze Age	Late-Final Bronze Age	1260-1050 cal BC
19	-10.251	-4.823	15.4	Dali	M/2	right	T033	caprine	3	Final Bronze Age	Late-Final Bronze Age	1260-1050 cal BC
20	-9.878	-4.939	14.06	Dali	M/2	right	T033	caprine	3	Final Bronze Age	Late-Final Bronze Age	1260-1050 cal BC
21	-9.834	-5.838	12.8	Dali	M/2	right	T033	caprine	3	Final Bronze Age	Late-Final Bronze Age	1260-1050 cal BC
22	-9.718	-6.101	11.49	Dali	M/2	right	T033	caprine	3	Final Bronze Age	Late-Final Bronze Age	1260-1050 cal BC
23	-9.374	-6.374	10.26	Dali	M/2	right	T033	caprine	3	Final Bronze Age	Late-Final Bronze Age	1260-1050 cal BC
24	-9.1	-7.131	8.93	Dali	M/2	right	T033	caprine	3	Final Bronze Age	Late-Final Bronze Age	1260-1050 cal BC
1	-10.5	-8.32	15.01	Tasbas	M/3	right	T025	caprine	2b	Final Bronze Age	Late-Final Bronze Age	1180-1080 cal BC
2	-10.58	-7.07	12.74	Tasbas	M/3	right	T025	caprine	2b	Final Bronze Age	Late-Final Bronze Age	1180-1080 cal BC
3	-10.92	-4.94	7.58	Tasbas	M/3	right	T025	caprine	2b	Final Bronze Age	Late-Final Bronze Age	1180-1080 cal BC
4	-10.16	-7.45	4.74	Tasbas	M/3	right	T025	caprine	2b	Final Bronze Age	Late-Final Bronze Age	1180-1080 cal BC
5	-9.87	-10.53	2.09	Tasbas	M/3	right	T025	caprine	2b	Final Bronze Age	Late-Final Bronze Age	1180-1080 cal BC
1	-8.499	-10.699	36.48	Tasbas	M/3	right	T024	caprine	2a	Late Bronze Age	Late-Final Bronze Age	1465-1285 cal BC
2	-8.759	-11.905	35.27	Tasbas	M/3	right	T024	caprine	2a	Late Bronze Age	Late-Final Bronze Age	1465-1285 cal BC
3	-9.135	-12.575	33.85	Tasbas	M/3	right	T024	caprine	2a	Late Bronze Age	Late-Final Bronze Age	1465-1285 cal BC
4	-9.327	-12.678	32.47	Tasbas	M/3	right	T024	caprine	2a	Late Bronze Age	Late-Final Bronze Age	1465-1285 cal BC
5	-9.131	-12.479	31.32	Tasbas	M/3	right	T024	caprine	2a	Late Bronze Age	Late-Final Bronze Age	1465-1285 cal BC
6	-9.556	-12.534	29.78	Tasbas	M/3	right	T024	caprine	2a	Late Bronze Age	Late-Final Bronze Age	1465-1285 cal BC
7	-9.686	-12.298	28.43	Tasbas	M/3	right	T024	caprine	2a	Late Bronze Age	Late-Final Bronze Age	1465-1285 cal BC
8	-9.678	-10.875	27.26	Tasbas	M/3	right	T024	caprine	2a	Late Bronze Age	Late-Final Bronze Age	1465-1285 cal BC
9	-9.866	-10.224	25.72	Tasbas	M/3	right	T024	caprine	2a	Late Bronze Age	Late-Final Bronze Age	1465-1285 cal BC
10	-9.662	-8.822	24.45	Tasbas	M/3	right	T024	caprine	2a	Late Bronze Age	Late-Final Bronze Age	1465-1285 cal BC
11	-9.797	-7.899	23.05	Tasbas	M/3	right	T024	caprine	2a	Late Bronze Age	Late-Final Bronze Age	1465-1285 cal BC
12	-9.57	-6.001	21.6	Tasbas	M/3	right	T024	caprine	2a	Late Bronze Age	Late-Final Bronze Age	1465-1285 cal BC
13	-9.837	-5.506	20.38	Tasbas	M/3	right	T024	caprine	2a	Late Bronze Age	Late-Final Bronze Age	1465-1285 cal BC
14	-9.768	-4.92	19.12	Tasbas	M/3	right	T024	caprine	2a	Late Bronze Age	Late-Final Bronze Age	1465-1285 cal BC
15	-9.875	-4.984	17.74	Tasbas	M/3	right	T024	caprine	2a	Late Bronze Age	Late-Final Bronze Age	1465-1285 cal BC
16	-9.874	-5.113	16.53	Tasbas	M/3	right	T024	caprine	2a	Late Bronze Age	Late-Final Bronze Age	1465-1285 cal BC
17	-9.811	-5.4	15.15	Tasbas	M/3	right	T024	caprine	2a	Late Bronze Age	Late-Final Bronze Age	1465-1285 cal BC
18	-9.813	-5.885	13.82	Tasbas	M/3	right	T024	caprine	2a	Late Bronze Age	Late-Final Bronze Age	1465-1285 cal BC
19	-9.611	-6.785	12.53	Tasbas	M/3	right	T024	caprine	2a	Late Bronze Age	Late-Final Bronze Age	1465-1285 cal BC
20	-9.875	-7.262	11.23	Tasbas	M/3	right	T024	caprine	2a	Late Bronze Age	Late-Final Bronze Age	1465-1285 cal BC
21	-9.938	-8.098	9.94	Tasbas	M/3	right	T024	caprine	2a	Late Bronze Age	Late-Final Bronze Age	1465-1285 cal BC
22	-10.031	-8.706	8.5	Tasbas	M/3	right	T024	caprine	2a	Late Bronze Age	Late-Final Bronze Age	1465-1285 cal BC
23	-10.154	-10.205	7.1	Tasbas	M/3	right	T024	caprine	2a	Late Bronze Age	Late-Final Bronze Age	1465-1285 cal BC
24	-10.287	-10.8	5.6	Tasbas	M/3	right	T024	caprine	2a	Late Bronze Age	Late-Final Bronze Age	1465-1285 cal BC
1	-7.59	-9.46	42.98	Begash	M/2	NA	T013	bos	3b	Saka/Scythian	bos3	260-80 cal BC
2	-8.3	-9.02	39.31	Begash	M/2	NA	T013	bos	3b	Saka/Scythian	bos3	260-80 cal BC
3	-8.68	-8.3	35.23	Begash	M/2	NA	T013	bos	3b	Saka/Scythian	bos3	260-80 cal BC
4	-8.46	-7.44	31.31	Begash	M/2	NA	T013	bos	3b	Saka/Scythian	bos3	260-80 cal BC
5	-7.88	-7.55	27.37	Begash	M/2	NA	T013	bos	3b	Saka/Scythian	bos3	260-80 cal BC
6	-7.79	-8.09	22.97	Begash	M/2	NA	T013	bos	3b	Saka/Scythian	bos3	260-80 cal BC
7	-7.29	-8.79	18.64	Begash	M/2	NA	T013	bos	3b	Saka/Scythian	bos3	260-80 cal BC
8	-6.78	-9.59	14.99	Begash	M/2	NA	T013	bos	3b	Saka/Scythian	bos3	260-80 cal BC
1	-8.287	-10.868	42.13	Dali	M/3	left	T071	bos	1	Early Bronze Age	bos1	2705-2545 cal BC
2	-7.912	-11.265	40.15	Dali	M/3	left	T071	bos	1	Early Bronze Age	bos1	2705-2545 cal BC
3	-7.993	-11.311	37.45	Dali	M/3	left	T071	bos	1	Early Bronze Age	bos1	2705-2545 cal BC
4	-8.504	-11.401	34.52	Dali	M/3	left	T071	bos	1	Early Bronze Age	bos1	2705-2545 cal BC
5	-8.976	-11.383	31.77	Dali	M/3	left	T071	bos	1	Early Bronze Age	bos1	2705-2545 cal BC
6	-8.788	-10.201	28.9	Dali	M/3	left	T071	bos	1	Early Bronze Age	bos1	2705-2545 cal BC
7	-9.011	-9.725	26.19	Dali	M/3	left	T071	bos	1	Early Bronze Age	bos1	2705-2545 cal BC
8	-9.018	-9.42	23.09	Dali	M/3	left	T071	bos	1	Early Bronze Age	bos1	2705-2545 cal BC
9	-8.775	-8.66	20.29	Dali	M/3	left	T071	bos	1	Early Bronze Age	bos1	2705-2545 cal BC
10	-8.623	-8.401	17.25	Dali	M/3	left	T071	bos	1	Early Bronze Age	bos1	2705-2545 cal BC
11	-8.298	-8.025	14.21	Dali	M/3	left	T071	bos	1	Early Bronze Age	bos1	2705-2545 cal BC
12	-8.094	-8.89	11.49	Dali	M/3	left	T071	bos	1	Early Bronze Age	bos1	2705-2545 cal BC
13	-7.857	-9.432	8.66	Dali	M/3	left	T071	bos	1	Early Bronze Age	bos1	2705-2545 cal BC
14	-7.555	-10.028	5.96	Dali	M/3	left	T071	bos	1	Early Bronze Age	bos1	2705-2545 cal BC
15	-7.837	-10.889	3.68	Dali	M/3	left	T071	bos	1	Early Bronze Age	bos1	2705-2545 cal BC
16	-8.005	-11.311	0.85	Dali	M/3	left	T071	bos	1	Early Bronze Age	bos1	2705-2545 cal BC
1	-7.418	-10.387	42.6	Dali	M/3	right	T072	bos	1	Early Bronze Age	bos1	2705-2545 cal BC
2	-6.971	-10.827	40.25	Dali	M/3	right	T072	bos	1	Early Bronze Age	bos1	2705-2545 cal BC
3	-7.093	-11.174	37.42	Dali	M/3	right	T072	bos	1	Early Bronze Age	bos1	2705-2545 cal BC
4	-7.207	-11.092	35.06	Dali	M/3	right	T072	bos	1	Early Bronze Age	bos1	2705-2545 cal BC
5	-7.139	-10.995	32.4	Dali	M/3	right	T072	bos	1	Early Bronze Age	bos1	2705-2545 cal BC
6	-7.272	-10.783	29.74	Dali	M/3	right	T072	bos	1	Early Bronze Age	bos1	2705-2545 cal BC
7	-7.386	-10.519	27.2	Dali	M/3	right	T072	bos	1	Early Bronze Age	bos1	2705-2545 cal BC
8	-7.452	-9.725	24.79	Dali	M/3	right	T072	bos	1	Early Bronze Age	bos1	2705-2545 cal BC
9	-7.778	-9.909	21.97	Dali	M/3	right	T072	bos	1	Early Bronze Age	bos1	2705-2545 cal BC
10	-7.981	-9.969	19.14	Dali	M/3	right	T072	bos	1	Early Bronze Age	bos1	2705-2545 cal BC
11	-8.005	-9.495	16.39	Dali	M/3	right	T072	bos	1	Early Bronze Age	bos1	2705-2545 cal BC
12	-8.156	-9.242	13.71	Dali	M/3	right	T072	bos	1	Early Bronze Age	bos1	2705-2545 cal BC
13	-8.058	-8.372	10.88	Dali	M/3	right	T072	bos	1	Early Bronze Age	bos1	2705-2545 cal BC
14	-7.742	-7.822	8.58	Dali	M/3	right	T072	bos	1	Early Bronze Age	bos1	2705-2545 cal BC
15	-7.643	-7.678	5.99	Dali	M/3	right	T072	bos	1	Early Bronze Age	bos1	2705-2545 cal BC
16	-7.754	-8.368	3.21	Dali	M/3	right	T072	bos	1	Early Bronze Age	bos1	2705-2545 cal BC
1	-9.783	-10.867	34.91	Dali	M/2	right	T073	bos	2	Late Bronze Age	bos3	1645-1520 cal BC
2	-9.733	-10.368	32.2	Dali	M/2	right	T073	bos	2	Late Bronze Age	bos3	1645-1520 cal BC
3	-9.518	-9.573	29.56	Dali	M/2	right	T073	bos	2	Late Bronze Age	bos3	1645-1520 cal BC
4	-9.475	-8.918	26.97	Dali	M/2	right	T073	bos	2	Late Bronze Age	bos3	1645-1520 cal BC
5	-9.22	-7.852	24.44	Dali	M/2	right	T073	bos	2	Late Bronze Age	bos3	1645-1520 cal BC
6	-9.633	-7.705	21.93	Dali	M/2	right	T073	bos	2	Late Bronze Age	bos3	1645-1520 cal BC
7	-9.886	-7.383	19.53	Dali	M/2	right	T073	bos	2	Late Bronze Age	bos3	1645-1520 cal BC
8	-9.705	-6.697	17.37	Dali	M/2	right	T073	bos	2	Late Bronze Age	bos3	1645-1520 cal BC
9	-9.555	-6.923	14.9	Dali	M/2	right	T073	bos	2	Late Bronze Age	bos3	1645-1520 cal BC
10	-9.097	-7.928	12.57	Dali	M/2	right	T073	bos	2	Late Bronze Age	bos3	1645-1520 cal BC
11	-8.46	-8.332	9.98	Dali	M/2	right	T073	bos	2	Late Bronze Age	bos3	1645-1520 cal BC
12	-8.223	-9.065	7.9	Dali	M/2	right	T073	bos	2	Late Bronze Age	bos3	1645-1520 cal BC
13	-8.012	-9.676	5.87	Dali	M/2	right	T073	bos	2	Late Bronze Age	bos3	1645-1520 cal BC
14	-8.029	-10.447	3.65	Dali	M/2	right	T073	bos	2	Late Bronze Age	bos3	1645-1520 cal BC
15	-8.068	-10.65	1.54	Dali	M/2	right	T073	bos	2	Late Bronze Age	bos3	1645-1520 cal BC
1	-8.667	-9.032	27.3	Dali	M/2	NA	T077	bos	2	Late Bronze Age	bos3	1645-1520 cal BC
2	-8.009	-9.717	25.04	Dali	M/2	NA	T077	bos	2	Late Bronze Age	bos3	1645-1520 cal BC
3	-7.429	-11.372	22.62	Dali	M/2	NA	T077	bos	2	Late Bronze Age	bos3	1645-1520 cal BC
4	-7.383	-11.751	20.06	Dali	M/2	NA	T077	bos	2	Late Bronze Age	bos3	1645-1520 cal BC
5	-7.176	-13.099	17.44	Dali	M/2	NA	T077	bos	2	Late Bronze Age	bos3	1645-1520 cal BC
6	-6.965	-13.015	14.86	Dali	M/2	NA	T077	bos	2	Late Bronze Age	bos3	1645-1520 cal BC
7	-7.5	-13.642	12.13	Dali	M/2	NA	T077	bos	2	Late Bronze Age	bos3	1645-1520 cal BC
8	-8.28	-14.087	9.47	Dali	M/2	NA	T077	bos	2	Late Bronze Age	bos3	1645-1520 cal BC
9	-9.024	-14.184	6.3	Dali	M/2	NA	T077	bos	2	Late Bronze Age	bos3	1645-1520 cal BC
10	-9.234	-14.225	3.74	Dali	M/2	NA	T077	bos	2	Late Bronze Age	bos3	1645-1520 cal BC
1	-12.885	-7.974	34.9	Dali	M/2	right	T096	bos	1	Early Bronze Age	bos1	2705-2545 cal BC
2	-12.528	-7.736	31.32	Dali	M/2	right	T096	bos	1	Early Bronze Age	bos1	2705-2545 cal BC
3	-11.794	-8.731	27.26	Dali	M/2	right	T096	bos	1	Early Bronze Age	bos1	2705-2545 cal BC
4	-11.395	-9.126	23.63	Dali	M/2	right	T096	bos	1	Early Bronze Age	bos1	2705-2545 cal BC
5	-10.808	-9.773	20.07	Dali	M/2	right	T096	bos	1	Early Bronze Age	bos1	2705-2545 cal BC
6	-10.078	-10.098	16.49	Dali	M/2	right	T096	bos	1	Early Bronze Age	bos1	2705-2545 cal BC
1	-10.14	-11.32	28.66	Tasbas	M/2	left	T101	bos	3	Final Bronze Age	bos3	945-790 cal BC
2	-10.23	-10.9	26.17	Tasbas	M/2	left	T101	bos	3	Final Bronze Age	bos3	945-790 cal BC
3	-10.21	-9.34	23.46	Tasbas	M/2	left	T101	bos	3	Final Bronze Age	bos3	945-790 cal BC
4	-10.42	-9.1	20.52	Tasbas	M/2	left	T101	bos	3	Final Bronze Age	bos3	945-790 cal BC
5	-10.51	-9.65	17.87	Tasbas	M/2	left	T101	bos	3	Final Bronze Age	bos3	945-790 cal BC
6	-10.19	-10.03	15.04	Tasbas	M/2	left	T101	bos	3	Final Bronze Age	bos3	945-790 cal BC
7	-9.98	-11.11	12.23	Tasbas	M/2	left	T101	bos	3	Final Bronze Age	bos3	945-790 cal BC
8	-9.99	-11.67	9.52	Tasbas	M/2	left	T101	bos	3	Final Bronze Age	bos3	945-790 cal BC
9	-10.11	-12.34	6.6	Tasbas	M/2	left	T101	bos	3	Final Bronze Age	bos3	945-790 cal BC
10	-9.95	-13.34	3.61	Tasbas	M/2	left	T101	bos	3	Final Bronze Age	bos3	945-790 cal BC
11	-9.8	-13.51	1.62	Tasbas	M/2	left	T101	bos	3	Final Bronze Age	bos3	945-790 cal BC
1	-8.419	-10.745	50.88	Begash	M/2	right	T102	bos	1b	Middle Bronze Age	bos2	1875-1770 cal BC
2	-8.417	-11.013	48.52	Begash	M/2	right	T102	bos	1b	Middle Bronze Age	bos2	1875-1770 cal BC
3	-8.498	-10.898	45.79	Begash	M/2	right	T102	bos	1b	Middle Bronze Age	bos2	1875-1770 cal BC
4	-8.67	-10.841	43.11	Begash	M/2	right	T102	bos	1b	Middle Bronze Age	bos2	1875-1770 cal BC
5	-9.246	-10.676	40.42	Begash	M/2	right	T102	bos	1b	Middle Bronze Age	bos2	1875-1770 cal BC
6	-9.506	-10.248	37.44	Begash	M/2	right	T102	bos	1b	Middle Bronze Age	bos2	1875-1770 cal BC
7	-9.83	-9.604	34.38	Begash	M/2	right	T102	bos	1b	Middle Bronze Age	bos2	1875-1770 cal BC
8	-10.187	-9.219	31.71	Begash	M/2	right	T102	bos	1b	Middle Bronze Age	bos2	1875-1770 cal BC
9	-10.308	-8.982	28.57	Begash	M/2	right	T102	bos	1b	Middle Bronze Age	bos2	1875-1770 cal BC
10	-10.143	-8.36	25.81	Begash	M/2	right	T102	bos	1b	Middle Bronze Age	bos2	1875-1770 cal BC
11	-9.971	-7.818	22.93	Begash	M/2	right	T102	bos	1b	Middle Bronze Age	bos2	1875-1770 cal BC
12	-9.591	-7.386	19.84	Begash	M/2	right	T102	bos	1b	Middle Bronze Age	bos2	1875-1770 cal BC
13	-9.222	-8.071	17.18	Begash	M/2	right	T102	bos	1b	Middle Bronze Age	bos2	1875-1770 cal BC
14	-8.858	-8.561	14.24	Begash	M/2	right	T102	bos	1b	Middle Bronze Age	bos2	1875-1770 cal BC
1	-7.972	-11.572	43.7	Begash	M/2	right	T103	bos	1b	Middle Bronze Age	bos2	1875-1770 cal BC
2	-8.096	-12.225	40.26	Begash	M/2	right	T103	bos	1b	Middle Bronze Age	bos2	1875-1770 cal BC
3	-8.34	-11.802	36.78	Begash	M/2	right	T103	bos	1b	Middle Bronze Age	bos2	1875-1770 cal BC
4	-8.614	-11.647	33.28	Begash	M/2	right	T103	bos	1b	Middle Bronze Age	bos2	1875-1770 cal BC
5	-8.846	-11.361	29.82	Begash	M/2	right	T103	bos	1b	Middle Bronze Age	bos2	1875-1770 cal BC
6	-8.73	-10.265	26.07	Begash	M/2	right	T103	bos	1b	Middle Bronze Age	bos2	1875-1770 cal BC
7	-8.627	-9.577	22.75	Begash	M/2	right	T103	bos	1b	Middle Bronze Age	bos2	1875-1770 cal BC
8	-8.452	-8.982	19.43	Begash	M/2	right	T103	bos	1b	Middle Bronze Age	bos2	1875-1770 cal BC
9	-8.394	-8.672	16.25	Begash	M/2	right	T103	bos	1b	Middle Bronze Age	bos2	1875-1770 cal BC
10	-8.206	-8.616	12.73	Begash	M/2	right	T103	bos	1b	Middle Bronze Age	bos2	1875-1770 cal BC
11	-7.783	-8.94	9.73	Begash	M/2	right	T103	bos	1b	Middle Bronze Age	bos2	1875-1770 cal BC
12	-7.503	-9.413	6.3	Begash	M/2	right	T103	bos	1b	Middle Bronze Age	bos2	1875-1770 cal BC
1	-11.576	-7.286	31.59	Begash	M/2	right	T105	bos	1b	Middle Bronze Age	bos2	1875-1770 cal BC
2	-10.448	-7.517	28.73	Begash	M/2	right	T105	bos	1b	Middle Bronze Age	bos2	1875-1770 cal BC
3	-10.55	-7.485	25.26	Begash	M/2	right	T105	bos	1b	Middle Bronze Age	bos2	1875-1770 cal BC
4	-9.495	-8.295	21.95	Begash	M/2	right	T105	bos	1b	Middle Bronze Age	bos2	1875-1770 cal BC
5	-8.999	-8.859	18.48	Begash	M/2	right	T105	bos	1b	Middle Bronze Age	bos2	1875-1770 cal BC
6	-8.478	-9.603	15.12	Begash	M/2	right	T105	bos	1b	Middle Bronze Age	bos2	1875-1770 cal BC
7	-8.153	-10.193	12.04	Begash	M/2	right	T105	bos	1b	Middle Bronze Age	bos2	1875-1770 cal BC
8	-7.495	-10.862	9.08	Begash	M/2	right	T105	bos	1b	Middle Bronze Age	bos2	1875-1770 cal BC
9	-7.189	-11.384	6.16	Begash	M/2	right	T105	bos	1b	Middle Bronze Age	bos2	1875-1770 cal BC
10	-7.263	-11.809	3.11	Begash	M/2	right	T105	bos	1b	Middle Bronze Age	bos2	1875-1770 cal BC
1	-8.782	-9.437	32.25	Begash	M/3	right	T111	bos	2	Late Bronze Age	bos3	1655-975 cal BC
2	-8.708	-10.367	29.27	Begash	M/3	right	T111	bos	2	Late Bronze Age	bos3	1655-975 cal BC
3	-8.795	-10.665	26.36	Begash	M/3	right	T111	bos	2	Late Bronze Age	bos3	1655-975 cal BC
4	-8.68	-11.063	23.05	Begash	M/3	right	T111	bos	2	Late Bronze Age	bos3	1655-975 cal BC
5	-9.077	-11.502	19.53	Begash	M/3	right	T111	bos	2	Late Bronze Age	bos3	1655-975 cal BC
6	-9.692	-11.301	15.99	Begash	M/3	right	T111	bos	2	Late Bronze Age	bos3	1655-975 cal BC
7	-10.046	-11.098	12.82	Begash	M/3	right	T111	bos	2	Late Bronze Age	bos3	1655-975 cal BC
8	-9.908	-10.332	9.35	Begash	M/3	right	T111	bos	2	Late Bronze Age	bos3	1655-975 cal BC
9	-9.772	-9.103	5.93	Begash	M/3	right	T111	bos	2	Late Bronze Age	bos3	1655-975 cal BC
10	-9.658	-8.681	2.76	Begash	M/3	right	T111	bos	2	Late Bronze Age	bos3	1655-975 cal BC
1	-8.666	-11.004	31.29	Begash	M/3	right	T117	bos	2	Late Bronze Age	bos3	1655-975 cal BC
2	-9.034	-11	28.34	Begash	M/3	right	T117	bos	2	Late Bronze Age	bos3	1655-975 cal BC
3	-9.379	-10.391	25.21	Begash	M/3	right	T117	bos	2	Late Bronze Age	bos3	1655-975 cal BC
4	-9.804	-9.692	21.5	Begash	M/3	right	T117	bos	2	Late Bronze Age	bos3	1655-975 cal BC
5	-9.888	-8.741	18.66	Begash	M/3	right	T117	bos	2	Late Bronze Age	bos3	1655-975 cal BC
6	-9.853	-8.402	15.56	Begash	M/3	right	T117	bos	2	Late Bronze Age	bos3	1655-975 cal BC
7	-9.671	-8.402	12.04	Begash	M/3	right	T117	bos	2	Late Bronze Age	bos3	1655-975 cal BC
8	-9.403	-8.516	8.57	Begash	M/3	right	T117	bos	2	Late Bronze Age	bos3	1655-975 cal BC
9	-8.956	-8.956	5.36	Begash	M/3	right	T117	bos	2	Late Bronze Age	bos3	1655-975 cal BC
10	-8.452	-9.007	2.06	Begash	M/3	right	T117	bos	2	Late Bronze Age	bos3	1655-975 cal BC
1	-9.83	-10.36	39.74	Begash	M/2	left	T138	bos	2	Late Bronze Age	bos3	1655-975 cal BC
2	-9.98	-9.62	36.08	Begash	M/2	left	T138	bos	2	Late Bronze Age	bos3	1655-975 cal BC
3	-9.82	-8.82	31.98	Begash	M/2	left	T138	bos	2	Late Bronze Age	bos3	1655-975 cal BC
4	-9.43	-8.49	27.63	Begash	M/2	left	T138	bos	2	Late Bronze Age	bos3	1655-975 cal BC
5	-8.96	-8.5	23.08	Begash	M/2	left	T138	bos	2	Late Bronze Age	bos3	1655-975 cal BC
6	-8.62	-9.07	19.09	Begash	M/2	left	T138	bos	2	Late Bronze Age	bos3	1655-975 cal BC
7	-8.41	-9.82	15.23	Begash	M/2	left	T138	bos	2	Late Bronze Age	bos3	1655-975 cal BC
8	-8.17	-10.17	11.41	Begash	M/2	left	T138	bos	2	Late Bronze Age	bos3	1655-975 cal BC
9	-7.83	-10.54	7.91	Begash	M/2	left	T138	bos	2	Late Bronze Age	bos3	1655-975 cal BC
10	-8.16	-10.61	4.2	Begash	M/2	left	T138	bos	2	Late Bronze Age	bos3	1655-975 cal BC
1	-9.22	-9.93	41.91	Begash	M/2	right	T140	bos	3b	Saka/Scythian	bos3	260-80 cal BC
2	-9.43	-10.67	37.9	Begash	M/2	right	T140	bos	3b	Saka/Scythian	bos3	260-80 cal BC
3	-9.44	-10.83	33.92	Begash	M/2	right	T140	bos	3b	Saka/Scythian	bos3	260-80 cal BC
4	-9.53	-10.65	29.67	Begash	M/2	right	T140	bos	3b	Saka/Scythian	bos3	260-80 cal BC
5	-9.44	-9.67	25.41	Begash	M/2	right	T140	bos	3b	Saka/Scythian	bos3	260-80 cal BC
6	-9.45	-7.94	21.56	Begash	M/2	right	T140	bos	3b	Saka/Scythian	bos3	260-80 cal BC
7	-9.72	-7.17	17.53	Begash	M/2	right	T140	bos	3b	Saka/Scythian	bos3	260-80 cal BC
8	-9.38	-6.37	13.94	Begash	M/2	right	T140	bos	3b	Saka/Scythian	bos3	260-80 cal BC
9	-8.58	-7.43	9.02	Begash	M/2	right	T140	bos	3b	Saka/Scythian	bos3	260-80 cal BC
10	-7.55	-8.37	4.63	Begash	M/2	right	T140	bos	3b	Saka/Scythian	bos3	260-80 cal BC
1	-10.63	-14.39		Bozshakol	M/2	left	T191	saiga		Late Bronze Age	refset
2	-10.62	-13.36		Bozshakol	M/2	left	T191	saiga		Late Bronze Age	refset
1	-10.77	-11.23		Bozshakol	M/3	left	T192	saiga		Late Bronze Age	refset
2	-11.18	-8.09		Bozshakol	M/3	left	T192	saiga		Late Bronze Age	refset
3	-11.33	-5.55		Bozshakol	M/3	left	T192	saiga		Late Bronze Age	refset
4	-11.14	-5.3		Bozshakol	M/3	left	T192	saiga		Late Bronze Age	refset
