# Supplementary material for: Early integration of pastoralism and millet cultivation in Bronze Age Eurasia
Source: Proc Biol Sci. 2019 Sep 4;286(1910):20191273. doi: 10.1098/rspb.2019.1273 (PMC6743000; doi:10.1098/rspb.2019.1273)
Supplement: Dataset S5 [file rspb20191273supp6.csv]

Lab Number	Sample ID	Provenience/Description	Site	Lat	Long	Country	Group	Material	14C age (BP)	±	d13C	d15N	%C	%N	CN	cal_data_mean	cal_date_low	cal_data_high	Ref
PSUAMS-2151	I4351	F11 B3 1	Hajji Firuz	36.9944	45.4744	Iran	other	petrous	7100	45	-20.2	7.2	46.5	17.1	3.2	-5974	-6056	-5894	Narasimhan et al. 2018
PSUAMS-2163	I4241	F10 B1 S3	Hajji Firuz	36.9944	45.4744	Iran	other	petrous	7080	30	-19.6	8.6	22.5	8.4	3.1	-5959	-6016	-5899	Narasimhan et al. 2018
PSUAMS-2345	I2328	FH9, F10 B1 skull 7	Hajji Firuz	36.9944	45.4744	Iran	other	tooth (molar)	7075	30	-19.4	8.7	44.2	15.6	3.3	-5955	-6013	-5898	Narasimhan et al. 2018
PSUAMS-2126	I4349	F11 4 merged with F11 B3 3	Hajji Firuz	36.9944	45.4744	Iran	other	petrous	6915	40	-20.7	7.6	50.5	18.5	3.2	-5798	-5887	-5724	Narasimhan et al. 2018
UBA-22954	Al_38	grave 15, skull 3	Firsovo-XI	53.327656	83.931244	Russia	other	bone	6684	39	-23.25	14.24			3.2	-5601	-5667	-5531	Motuzaite-Matuzeviciute et al. 2016
UBA-22951	Al_09	grave 13	Itkul (Bolshoi Mys)	52.219167	85.905556	Russia	other	bone	6577	35	-22.12	15.6			3.2	-5532	-5614	-5478	Motuzaite-Matuzeviciute et al. 2016
UBA-22950	Al_01	grave 1	Itkul (Bolshoi Mys)	52.219167	85.905556	Russia	other	bone	6470	40	-19.68	13.44			3.2	-5426	-5509	-5344	Motuzaite-Matuzeviciute et al. 2016
UBA-22955	Al_51	grave 4	Solonts-5	51.844722	82.401667	Russia	other	bone	6354	41	-18.57	12.48			3.2	-5345	-5468	-5226	Motuzaite-Matuzeviciute et al. 2016
PSUAMS-2359	I1958	Tyumen1, Kurgan 1	Tyumen Oblast, Western Siberia	56.0362	69.3389	Russia	other	bone	5805	25	-22.4	14.8	43.6	14.9	3.4	-4658	-4723	-4558	Narasimhan et al. 2018
UBA-22952	Al_13	burial 8 (3267)	Ust-Isha	52.219167	85.905556	Russia	other	bone	5114	47	-21.55	15.94			3.2	-3892	-4034	-3792	Motuzaite-Matuzeviciute et al. 2016
UBA-22956	Al_53	grave 9	Solonts-5	51.844722	82.401667	Russia	other	bone	5081	38	-21.56	13.98			3.2	-3873	-3965	-3792	Motuzaite-Matuzeviciute et al. 2016
UBA-22957	Al_22	grave 27	Tuzovskiye Bugry-I	52.649444	80.662778	Russia	other	bone	5004	36	-22.3	13.75			3.2	-3804	-3943	-3701	Motuzaite-Matuzeviciute et al. 2016
PSUAMS-2228	I2918	TH16-2, 33-16-2, Period 1	Tepe Hissar	36.1544	54.3836	Iran	other	bone (phalanx)	4850	30	-19.7	11.7	45.8	17	3.1	-3636	-3702	-3536	Narasimhan et al. 2018
PSUAMS-1912	I2921	TH16-11, 33-16-11, Period 1	Tepe Hissar	36.1544	54.3836	Iran	other	bone (phalanx)	4820	30	-19.1	12.4	45.5	16.6	3.2	-3588	-3656	-3526	Narasimhan et al. 2018
PSUAMS-2624	I4910	UZ-SZ-002	Sarazm	39.5072	67.4608	Tajikistan	IAMC	petrous	4765	20	-18.6	12.7	45.5	16.1	3.3	-3572	-3636	-3521	Narasimhan et al. 2018
PSUAMS-1919	I2337	TH23-9, 33-23-9, Period 1	Tepe Hissar	36.1544	54.3836	Iran	other	tooth (molar)	4780	30	-19.1	11.5	32	11.6	3.2	-3569	-3641	-3519	Narasimhan et al. 2018
PSUAMS-2346	I2335	TH16-4, 33-16-4, Period 1	Tepe Hissar	36.1544	54.3836	Iran	other	bone	4760	25	-19.4	11.4	43.3	15.5	3.3	-3566	-3639	-3385	Narasimhan et al. 2018
PSUAMS-2405	I5270	Tomsk_1951	Elo 1	50.7581	85.5602	Russia	other	tooth root	4435	20	-19	11.1	28.9	10.6	3.2	-3097	-3322	-2939	Narasimhan et al. 2018
PSUAMS-2799	I4259	UZ-PK-003	Parkhai II	38.348	56.2454	Turkmenistan	other	petrous	4425	20	-19.4	12.1	23	8.4	3.2	-3066	-3307	-2928	Narasimhan et al. 2018
PSUAMS-2368	I5277	Tomsk_2099, Elo-Bashi, 2099	Elo Bashi	50.7565	85.5609	Russia	other	petrous	4420	20	-18.9	12.2	50.9	18.2	3.3	-3053	-3264	-2929	Narasimhan et al. 2018
PSUAMS-2354	I5278	Tomsk_2101	Lower Tyumechin 1	50.7536	85.5567	Russia	other	bone	4370	25	-19.9	10.1	60.6	21.7	3.3	-2979	-3084	-2911	Narasimhan et al. 2018
PSUAMS-2353	I5277	Tomsk_2099, Elo-Bashi, 2099	Elo Bashi	50.7565	85.5609	Russia	other	petrous	4375	20	-18.9	12.2	50.9	18.2	3.3	-2979	-3083	-2916	Narasimhan et al. 2018
PSUAMS-2950	I6669	StPet25, site II, grave K-256, individual 1	Parkhai II	38.348	56.2454	Turkmenistan	other	petrous	4365	25	-18.4	14.8	27.1	9.9	3.2	-2975	-3082	-2909	Narasimhan et al. 2018
PSUAMS-2350	I5269	Tomsk_1950	Elo 1	50.7581	85.5602	Russia	other	bone	4335	25	-18.7	11.2	41.9	15.1	3.3	-2952	-3016	-2899	Narasimhan et al. 2018
PSUAMS-2406	I5271	Tomsk_1952	Elo 1	50.7581	85.5602	Russia	other	tooth root	4335	20	-18.9	9.8	29.8	10.9	3.2	-2947	-3013	-2901	Narasimhan et al. 2018
PSUAMS-2355	I5279	Tomsk_2102	Lower Tyumechin 1	50.7536	85.5567	Russia	other	bone	4330	20	-19.2	12.1	43.8	15.5	3.3	-2940	-3012	-2897	Narasimhan et al. 2018
PSUAMS-2352	I5273	Tomsk_1959	Lower Tyumechin 1	50.7536	85.5567	Russia	other	bone	4310	25	-18.5	11.2	44.2	15.8	3.3	-2922	-3011	-2887	Narasimhan et al. 2018
PSUAMS-2351	I5272	Tomsk_1955	Elo Bashi	50.7565	85.5609	Russia	other	bone	4305	20	-18.6	12.4	38.1	13.8	3.2	-2910	-3003	-2887	Narasimhan et al. 2018
PSUAMS-2109	I1829	SS Sal 1/36, g. 36	Altai, Saldyar 1	50.5542	86.5901	Russia	other	bone (cranial)	4270	25	-19.5	10.1	30.8	11.5	3.1	-2895	-2915	-2878	Narasimhan et al. 2018
PSUAMS-1914	I2512	TH16-118, 33-16-118, Period 2(3)	Tepe Hissar	36.1544	54.3836	Iran	other	petrous	4265	25	-19.1	13.4	33	12	3.2	-2892	-2916	-2876	Narasimhan et al. 2018
UBA-22949	GM_163	Kurgan2/grave 2	Karagash	49.133333	75.853333	Kazakhstan	other	bone	4257	32	-18.2	12.64			3.2	-2876	-2920	-2759	Motuzaite-Matuzeviciute et al. 2015
PSUAMS-2262	I2924	TH16-56, 33-16-56, Period unknown	Tepe Hissar	36.1544	54.3836	Iran	other	petrous	4170	25	-19.7	12.5	11.2	3.9	3.3	-2768	-2881	-2666	Narasimhan et al. 2018
PSUAMS-1913	I2925	TH16-110, 33-16-110, Period 2(3)	Tepe Hissar	36.1544	54.3836	Iran	other	petrous	4170	25	-20	8.8	45.5	16.2	3.3	-2768	-2881	-2666	Narasimhan et al. 2018
PSUAMS-1956	I3951	StPet50, collection 6612, individual 4	Altai Mountains, Yenisey River, left bank of Karasuk tributary, Karasuk III	54.62	90.76	Russia	other	petrous	4165	25	-18.6	11.3	49.6	17.9	3.2	-2764	-2879	-2639	Narasimhan et al. 2018
PSUAMS-1955	I3950	StPet48, collection 6612, individual 2	Altai Mountains, Yenisey River, left bank of Karasuk tributary, Karasuk III	54.62	90.76	Russia	other	petrous	4160	25	-19.7	11.5	49.8	17.9	3.3	-2760	-2878	-2636	Narasimhan et al. 2018
PSUAMS-1915	I2923	TH16-51, 33-16-51, Period 3	Tepe Hissar	36.1544	54.3836	Iran	other	petrous	4160	25	-19.9	12.5	50.3	18.3	3.2	-2760	-2878	-2636	Narasimhan et al. 2018
PSUAMS-2293	I3954	StPet52, collection 6612, individual 8	Altai Mountains, Yenisey River, left bank of Karasuk tributary, Karasuk III	54.62	90.76	Russia	other	petrous	4140	25	-18.9	12	52.4	19.6	3.1	-2742	-2872	-2625	Narasimhan et al. 2018
PSUAMS-1957	I3952	StPet51, collection 6612, individual 5	Altai Mountains, Yenisey River, left bank of Karasuk tributary, Karasuk III	54.62	90.76	Russia	other	petrous	4120	30	-18.8	11.7	51.7	18.7	3.2	-2718	-2866	-2579	Narasimhan et al. 2018
PSUAMS-1917	I2928	TH23-205, 33-23-205, Period 3	Tepe Hissar	36.1544	54.3836	Iran	other	petrous	4095	25	-18.7	14.1	31.7	11.7	3.2	-2678	-2858	-2505	Narasimhan et al. 2018
PSUAMS-2071	I3447	DL-OP2-B, #41	Dali, Byan Zherek	45.1324	79.3644	Kazakhstan	IAMC	bone (cranial)	4075	25	-17.6	12.8	45.9	18.04	2.9	-2635	-2850	-2495	Narasimhan et al. 2018 (14C); This study (stable isotopes)
PSUAMS-2292	I3949	StPet47, collection 6612, individual 1	Altai Mountains, Yenisey River, left bank of Karasuk tributary, Karasuk III	54.62	90.76	Russia	other	petrous	4075	20	-19	11.5	50.7	18.7	3.2	-2629	-2837	-2498	Narasimhan et al. 2018
PSUAMS-2229	I2513	TH23-13, 33-23-113, Period 2 (late)	Tepe Hissar	36.1544	54.3836	Iran	other	petrous	4070	25	-19.4	13.2	58.4	21.8	3.1	-2622	-2849	-2492	Narasimhan et al. 2018
PSUAMS-1916	I2927	TH23-124, 33-23-124, Period 3	Tepe Hissar	36.1544	54.3836	Iran	other	petrous	3970	30	-19.3	12.7	46.9	17	3.2	-2502	-2575	-2350	Narasimhan et al. 2018
UBA-31076			Uibat-Charkov			Russia	other	bone	3924	39	-18.7	12.1			3.2	-2407	-2562	-2293	Svyatko et al. 2017
PSUAMS-1918	I2514	TH23-73, 33-23-73, Period 3	Tepe Hissar	36.1544	54.3836	Iran	other	petrous	3915	25	-19.7	12.3	41.4	15	3.2	-2402	-2474	-2307	Narasimhan et al. 2018
PSUAMS-2113	I4243	F11 3	Hajji Firuz	36.9944	45.4744	Iran	other	petrous	3875	25	-18.9	11.7	47.2	17.5	3.2	-2369	-2465	-2286	Narasimhan et al. 2018
UBA-31377			Uibat-Charkov			Russia	other	bone	3861	50	-18.3	12.3			3.2	-2336	-2471	-2155	Svyatko et al. 2017
UBA-22959	Al_45	grave 26	Teleutsky Vzvoz-I	53.459302	83.065211	Russia	other	bone	3837	33	-19.36	13.13			3.3	-2302	-2458	-2200	Motuzaite-Matuzeviciute et al. 2016
PSUAMS-2309	I1782	Gonur2003Tomb3049sample3	Gonur	38.1907	62.0343	Turkmenistan	other	tooth	3785	20	-19.8	13.9	43.8	15.7	3.3	-2215	-2288	-2142	Narasimhan et al. 2018
UBA-31072		Kurgan 1, grave 1	Krasniy Kamen			Russia	other	bone	3777	41	-18.4	11.5			3.2	-2203	-2340	-2040	Svyatko et al. 2017
PSUAMS-2951	I6674	StPet33, site II, grave K-267	Parkhai II	38.348	56.2454	Turkmenistan	other	petrous	3775	40	-19.7	11.2	9.6	3.6	3.1	-2199	-2338	-2039	Narasimhan et al. 2018
PSUAMS-2806	I6217	Gonur Tomb 1300 sampl 51	Gonur	38.1907	62.0343	Turkmenistan	other	tooth	3770	20	-19	12.4	29	10.6	3.2	-2189	-2285	-2135	Narasimhan et al. 2018
PSUAMS-2314	I2121	Gonur 2003 Tomb 3007 sampl 8	Gonur	38.1907	62.0343	Turkmenistan	other	tooth	3735	20	-19.4	12.9	49.3	17.8	3.2	-2133	-2203	-2041	Narasimhan et al. 2018
PSUAMS-2316	I2128	Gonur Tomb 1311 sampl 59	Gonur	38.1907	62.0343	Turkmenistan	other	tooth	3720	20	-19.6	15.6	59.6	21.4	3.3	-2107	-2198	-2036	Narasimhan et al. 2018
PSUAMS-2335	I2087	Gonur.Tomb.1506.sampl.32	Gonur	38.1907	62.0343	Turkmenistan	other	tooth	3715	20	-18.7	13.5	12.1	4.4	3.2	-2100	-2196	-2034	Narasimhan et al. 2018
PSUAMS-2227	I2922	TH16-12, 33-16-12, Period 1	Tepe Hissar	36.1544	54.3836	Iran	other	bone (phalanx)	3705	25	-19.2	12.7	55.2	20.5	3.1	-2094	-2197	-2027	Narasimhan et al. 2018
PSUAMS-2916	I6708	StPet37	Kanai	50	84	Kazakhstan	IAMC	petrous	3705	20	-14.5	12.5	43.3	15.7	3.2	-2091	-2193	-2031	Narasimhan et al. 2018
PSUAMS-2804	I6124	Gonur 2003 Tomb 1899 Samp 54	Gonur	38.1907	62.0343	Turkmenistan	other	tooth	3705	20	-18.4	14.4	42.7	15.4	3.2	-2091	-2193	-2031	Narasimhan et al. 2018
PSUAMS-2312	I1793	Gonur2013Area12occasionalfindN4384N14m	Gonur	38.1907	62.0343	Turkmenistan	other	tooth	3700	20	-18.1	13.3	47.4	17.1	3.3	-2088	-2190	-2029	Narasimhan et al. 2018
PSUAMS-2310	I1787	GonurTomb1315Samp65	Gonur	38.1907	62.0343	Turkmenistan	other	tooth	3680	20	-17.3	12.2	47.1	16.9	3.3	-2076	-2139	-1981	Narasimhan et al. 2018
PSUAMS-2152	I2122	Gonur 2005 Tomb 3453 sampl 11	Gonur	38.1907	62.0343	Turkmenistan	other	tooth	3680	20	-18.1	13.6	19.3	7.6	3	-2076	-2139	-1981	Narasimhan et al. 2018
PSUAMS-2315	I2125	Gonur tomb 2871 sampl 15	Gonur	38.1907	62.0343	Turkmenistan	other	tooth	3670	20	-19.7	13.5	42.1	15.1	3.3	-2063	-2136	-1977	Narasimhan et al. 2018
PSUAMS-2311	I1790	Gonur2013Area12pitroom29N4258N15m	Gonur	38.1907	62.0343	Turkmenistan	other	tooth	3660	20	-17.8	11.7	39.4	14.2	3.2	-2044	-2134	-1957	Narasimhan et al. 2018
PSUAMS-2840	I6119	Gonur 2005 Tomb 3466 sampl 2	Gonur	38.1907	62.0343	Turkmenistan	other	tooth	3650	20	-18.5	15.2	22	8.2	3.1	-2023	-2130	-1948	Narasimhan et al. 2018
PSUAMS-2079	I3770	CII-52	Zevakinskiy stone fence	50.2249	81.8368	Kazakhstan	IAMC	tooth	3645	25	-18.2	12.9	50	17.8	3.3	-2017	-2132	-1940	Narasimhan et al. 2018
PSUAMS-2317	I3374	Gonur 2003 Area 6 Tomb 3042 sampl 7	Gonur	38.1907	62.0343	Turkmenistan	other	tooth	3645	20	-19.5	15.2	46.2	16.7	3.2	-2014	-2125	-1945	Narasimhan et al. 2018
PSUAMS-2066	I1788	GonurTomb1340Samp66	Gonur	38.1907	62.0343	Turkmenistan	other	tooth	3630	30	-18.8	14.1	19.2	7	3.2	-1997	-2127	-1905	Narasimhan et al. 2018
PSUAMS-3106	I7414	UZ-ST-007	Sappali Tepe	37.4167	66.8333	Uzbekistan	IAMC	petrous	3615	20	-18.5	13.3	46.2	16.6	3.3	-1976	-2031	-1915	Narasimhan et al. 2018
PSUAMS-2313	I2085	Gonur.2004.Area.8.Cist.3201.N28m	Gonur	38.1907	62.0343	Turkmenistan	other	bone	3580	20	-18.5	14.3	52.3	18.8	3.3	-1932	-2011	-1886	Narasimhan et al. 2018
PSUAMS-3230	I7494	UZ-ST-006	Sappali Tepe	37.4167	66.8333	Uzbekistan	IAMC	petrous	3575	20	-17.6	13.5	30	10.9	3.2	-1926	-2010	-1883	Narasimhan et al. 2018
PSUAMS-3122	I7495	UZ-ST-004	Sappali Tepe	37.4167	66.8333	Uzbekistan	IAMC	petrous	3560	20	-17.6	13.2	43.8	15.8	3.2	-1908	-1971	-1782	Narasimhan et al. 2018
PSUAMS-3121	I7492	UZ-ST-008	Sappali Tepe	37.4167	66.8333	Uzbekistan	IAMC	petrous	3560	20	-18.6	12.3	42.3	15.3	3.2	-1908	-1971	-1782	Narasimhan et al. 2018
PSUAMS-1954	I1027	K.2 B.6 S.8, A1002	Kamennyi Ambar 5 Cemetery	52.8167	60.4667	Russia	other	bone (long bone)	3550	25	-17.7	15.1	47.6	17.4	3.2	-1887	-1962	-1775	Narasimhan et al. 2018
PSUAMS-2065	I1781	Gonur2003Tomb3012sample1	Gonur	38.1907	62.0343	Turkmenistan	other	tooth	3550	30	-18.2	14.4	53.2	19.4	3.2	-1885	-2009	-1772	Narasimhan et al. 2018
PSUAMS-3117	I7416	UZ-ST-009	Sappali Tepe	37.4167	66.8333	Uzbekistan	IAMC	petrous	3545	20	-15.9	13.9	48.1	17.1	3.3	-1881	-1948	-1777	Narasimhan et al. 2018
PSUAMS-1953	I1057	K.4 B.2 S.5, A954	Kamennyi Ambar 5 Cemetery	52.8167	60.4667	Russia	other	bone (long bone)	3540	25	-17.8	15.7	46.1	16.7	3.2	-1868	-1949	-1772	Narasimhan et al. 2018
Beta-429482	TB69	M599	Tianshanbeilu	43.34	90.74	China	IAMC	bone	3530	30	-7	10.5	43	16.1	3.1	-1851	-1943	-1943	Wang et al. 2017
PSUAMS-3099	I5761	KZ-KAR-012	Kairan	48.7418	76.9957	Kazakhstan	other	tooth (molar)	3530	20	-18.1	15.6	42.7	15.5	3.2	-1850	-1931	-1772	Narasimhan et al. 2018
PSUAMS-3120	I7421	UZ-ST-002	Sappali Tepe	37.4167	66.8333	Uzbekistan	IAMC	petrous	3525	25	-18.5	13.1	44.9	16.3	3.2	-1843	-1931	-1767	Narasimhan et al. 2018
PSUAMS-2125	I4289	UZ-ST-016	Sappali Tepe	37.4167	66.8333	Uzbekistan	IAMC	petrous	3525	25	-18	12.3	44.4	16.5	3.1	-1843	-1931	-1767	Narasimhan et al. 2018
PSUAMS-2064	I1053	946	Kamennyi Ambar 5 Cemetery	52.8167	60.4667	Russia	other	bone (long bone)	3520	25	-18.7	13.5	49.4	18.3	3.2	-1837	-1922	-1763	Narasimhan et al. 2018
PSUAMS-2165	I4286	UZ-ST-005	Sappali Tepe	37.4167	66.8333	Uzbekistan	IAMC	petrous	3500	20	-17.6	11.8	31.5	12	3.1	-1822	-1886	-1756	Narasimhan et al. 2018
PSUAMS-3231	I7542	UZ-ST-014	Sappali Tepe	37.4167	66.8333	Uzbekistan	IAMC	petrous	3495	20	-19.3	12.4	26.3	9.6	3.2	-1820	-1885	-1752	Narasimhan et al. 2018
PSUAMS-1952	I1054	K.4 B.11 S.4, A949	Kamennyi Ambar 5 Cemetery	52.8167	60.4667	Russia	other	bone (long bone)	3495	25	-17.6	13.5	48.2	17.8	3.2	-1819	-1891	-1746	Narasimhan et al. 2018
PSUAMS-2928	I6796	TOMSK_4351	Maitan	50.09	74.44	Kazakhstan	other	petrous	3485	20	-18.9	11.6	44.6	16.3	3.2	-1814	-1882	-1748	Narasimhan et al. 2018
PSUAMS-2800	I4314	UZ-JAR-003	Dzharkutan	37.75	67	Uzbekistan	IAMC	petrous	3480	25	-16.5	12	17.3	6.3	3.2	-1809	-1885	-1701	Narasimhan et al. 2018
PSUAMS-3229	I7419	UZ-ST-001	Sappali Tepe	37.4167	66.8333	Uzbekistan	IAMC	petrous	3475	20	-18.1	13.2	28.6	10.5	3.2	-1807	-1881	-1701	Narasimhan et al. 2018
PSUAMS-2101	I1056	K.4 B.2 S.4, A953	Kamennyi Ambar 5 Cemetery	52.8167	60.4667	Russia	other	bone (femur)	3475	30	-17.8	14.2	30.2	11.5	3.1	-1803	-1886	-1695	Narasimhan et al. 2018
PSUAMS-2774	I5604	UZ-BST-011, Site 4	Bustan	37.6667	67	Uzbekistan	IAMC	petrous	3465	20	-18.2	12.8	48.2	17.5	3.2	-1795	-1880	-1697	Narasimhan et al. 2018
PSUAMS-2122	I4262	KZ-KAR-002	Karagash 2	48.7818	76.453	Kazakhstan	other	petrous	3465	25	-18.1	13.9	48.8	18.3	3.1	-1794	-1881	-1695	Narasimhan et al. 2018
PSUAMS-2102	I1064	K.2 B.8 S.4, A1010	Kamennyi Ambar 5 Cemetery	52.8167	60.4667	Russia	other	bone (long bone)	3460	20	-17.9	12.5	25.1	9.6	3.1	-1787	-1879	-1694	Narasimhan et al. 2018
PSUAMS-2922	I6789	TOMSK_4335	Maitan	50.09	74.44	Kazakhstan	other	petrous	3455	20	-19.6	12.1	43.8	16	3.2	-1778	-1877	-1693	Narasimhan et al. 2018
PSUAMS-2924	I6792	TOMSK_4344	Maitan	50.09	74.44	Kazakhstan	other	petrous	3450	20	-18.3	13.5	74.8	27.3	3.2	-1768	-1876	-1691	Narasimhan et al. 2018
PSUAMS-2981	I6799	TOMSK_4371, inv. 4371	Satan	49.12	75.81	Kazakhstan	other	petrous	3445	20	-18.3	13.4	23.8	8.6	3.2	-1758	-1876	-1688	Narasimhan et al. 2018
PSUAMS-2926	I6794	TOMSK_4347	Maitan	50.09	74.44	Kazakhstan	other	petrous	3445	20	-18.7	12.6	44.8	16.4	3.2	-1758	-1876	-1688	Narasimhan et al. 2018
PSUAMS-3115	I3861	BI No 22, Grave 4	Oi-Dzhailau	42.6894	73.1175	Kazakhstan	IAMC	tooth	3435	20	-18.3	13.3	44.8	16.2	3.2	-1739	-1872	-1684	Narasimhan et al. 2018
PSUAMS-2980	I6790	TOMSK_4337, inv. 4337	Maitan	50.09	74.44	Kazakhstan	other	petrous	3435	20	-17.9	14.4	27.4	10	3.2	-1739	-1872	-1684	Narasimhan et al. 2018
PSUAMS-2929	I6797	TOMSK_4352	Maitan	50.09	74.44	Kazakhstan	other	petrous	3435	20	-18.5	13.2	40.3	14.7	3.2	-1739	-1872	-1684	Narasimhan et al. 2018
PSUAMS-2536	I4285	UZ-ST-003	Sappali Tepe	37.4167	66.8333	Uzbekistan	IAMC	petrous	3430	25	-18.9	12.4	15.5	5.6	3.2	-1737	-1873	-1661	Narasimhan et al. 2018
PSUAMS-2496	I3767	AI-1	Ak-Moustafa, Central Kazakhstan, Kurgan 2	47.778	72.0097	Kazakhstan	other	tooth	3430	20	-18.2	15.1	42.2	15.1	3.3	-1732	-1869	-1665	Narasimhan et al. 2018
PSUAMS-2923	I6791	TOMSK_4341	Maitan	50.09	74.44	Kazakhstan	other	petrous	3425	20	-18.3	13.4	47.9	17.4	3.2	-1725	-1862	-1664	Narasimhan et al. 2018
PSUAMS-2921	I6788	TOMSK_4114	Lisakovskiy	52.61	62.69	Kazakhstan	other	petrous	3425	20	-18.4	11.5	43.7	15.9	3.2	-1725	-1862	-1664	Narasimhan et al. 2018
Beta-391198	6974	DL-BR-2-085	Dali, Byan Zherek	45.1324	79.3644	Kazakhstan	IAMC	humerus	3310	30	-14.2	12.34	43.9	16.5	3.1	-1725	-1871	-1636	This Study
PSUAMS-2123	I4263	KZ-KAR-004	Karagash 2	48.7818	76.453	Kazakhstan	other	petrous	3415	25	-18.8	13.9	64.4	23.1	3.3	-1715	-1861	-1639	Narasimhan et al. 2018
PSUAMS-2961	I4318	KZ-KAN-002 + KZ-KAY-002	Kairan	48.7418	76.9957	Kazakhstan	other	petrous	3415	20	-18.4	15.3	42.7	15.3	3.3	-1714	-1767	-1658	Narasimhan et al. 2018
PSUAMS-2942	I6800	TOMSK_4387, inv. 4387	Lisakovskiy	52.61	62.69	Kazakhstan	other	petrous	3415	20	-18.7	11.9	49.2	17.9	3.2	-1714	-1767	-1658	Narasimhan et al. 2018
PSUAMS-2912	I4776	KZ-KAN005	Kairan	48.7418	76.9957	Kazakhstan	other	petrous	3415	20	-18.1	13.9	40.2	14.3	3.3	-1714	-1767	-1658	Narasimhan et al. 2018
PSUAMS-2913	I4780	KZ-KAR009	Kairan	48.7418	76.9957	Kazakhstan	other	petrous	3410	20	-17.2	16.1	45.5	16.3	3.3	-1709	-1754	-1642	Narasimhan et al. 2018
PSUAMS-3228	I7412	UZ-JAR-018	Dzharkutan	37.75	67	Uzbekistan	IAMC	petrous	3405	20	-17.1	11.9	25.1	9.1	3.2	-1704	-1749	-1642	Narasimhan et al. 2018
PSUAMS-2927	I6795	TOMSK_4350	Maitan	50.09	74.44	Kazakhstan	other	petrous	3405	20	-18.6	13.3	44.8	16.4	3.2	-1704	-1749	-1642	Narasimhan et al. 2018
PSUAMS-2939	I4779	KZ-KAR005, ogr. N11, grave N3	Kairan	48.7418	76.9957	Kazakhstan	other	petrous	3395	20	-18	15.3	15	5.5	3.2	-1693	-1745	-1636	Narasimhan et al. 2018
PSUAMS-2925	I6793	TOMSK_4346	Maitan	50.09	74.44	Kazakhstan	other	petrous	3395	20	-18.5	12.9	49.6	17.9	3.2	-1693	-1745	-1636	Narasimhan et al. 2018
PSUAMS-2546	I4568	KZ-KAR-006	Kairan	48.7418	76.9957	Kazakhstan	other	tooth	3395	20	-17.5	14.9	43.4	15.9	3.2	-1693	-1745	-1636	Narasimhan et al. 2018
PSUAMS-2543	I4319	KZ-KAR-010	Kairan	48.7418	76.9957	Kazakhstan	other	petrous	3395	25	-18.1	15.3	42.6	15.1	3.3	-1692	-1746	-1630	Narasimhan et al. 2018
PSUAMS-2545	I4567	KZ-KAN-006	Kairan	48.7418	76.9957	Kazakhstan	other	tooth (molar)	3390	20	-17.5	14.6	42.1	15.3	3.2	-1687	-1743	-1631	Narasimhan et al. 2018
PSUAMS-2963	I4323	KZ-KUZ-002	Kyzlbulak 1	43.2466	77.8138	Kazakhstan	IAMC	petrous	3385	20	-16.5	12.6	44.3	15.9	3.3	-1681	-1741	-1627	Narasimhan et al. 2018
UBA-22948	GM_021	Construction 42	Kyzyl Bulak-1	41.966667	69.566667	Kazakhstan	IAMC	bone	3383	32	-19.01	9.72			3.2	-1680	-1754	-1612	Motuzaite-Matuzeviciute et al. 2015
PSUAMS-2915	I4782	KZ-KAZ-004	Kazakh Mys	46.9479	79.9881	Kazakhstan	IAMC	petrous	3370	20	-16	12.8	42.7	15.6	3.2	-1665	-1736	-1621	Narasimhan et al. 2018
PSUAMS-2516	I4312	UZ-JAR-001	Dzharkutan	37.75	67	Uzbekistan	IAMC	petrous	3370	20	-18.5	13.3	38.9	13.9	3.3	-1665	-1736	-1621	Narasimhan et al. 2018
PSUAMS-2492	I3860	BI No 20, Grave 24, Section D-4	Oi-Dzhailau	42.6894	73.1175	Kazakhstan	IAMC	tooth	3365	20	-17.1	14.5	47.4	17.1	3.2	-1661	-1734	-1617	Narasimhan et al. 2018
UBA-22947	GM_030	Construction 45	Kyzyl Bulak-1	41.966667	69.566667	Kazakhstan	IAMC	bone	3366	35	-17.63	10.21			3.4	-1660	-1746	-1545	Motuzaite-Matuzeviciute et al. 2015
PSUAMS-2991	I4566	KZ-KAN-004	Kairan	48.7418	76.9957	Kazakhstan	other	tooth (molar)	3350	20	-17.2	15.7	24	8.7	3.2	-1645	-1729	-1563	Narasimhan et al. 2018
PSUAMS-2918	I6048	TOMSK_2125	Priobrazhenka 3	55.51	77.05	Russia	other	petrous	3350	20	-19.3	12.1	48	17.2	3.3	-1645	-1729	-1563	Narasimhan et al. 2018
PSUAMS-3183	I3864	DI No 59	Vodokhranilische, Kurgan 4, Grave 6	49.52	49.86	Kazakhstan	other	tooth	3345	20	-16.5	15.8	20.6	7.6	3.2	-1638	-1728	-1546	Narasimhan et al. 2018
PSUAMS-2611	I4778	KZ-KAR-003, KV. 1V, Grave 2, 1994	Karagash 2	48.7818	76.453	Kazakhstan	other	petrous	3345	20	-18.3	14.3	43.6	15.4	3.3	-1638	-1728	-1546	Narasimhan et al. 2018
PSUAMS-3227	I7411	UZ-JAR-007	Dzharkutan	37.75	67	Uzbekistan	IAMC	petrous	3335	20	-17.9	12.2	23.7	8.6	3.2	-1621	-1686	-1534	Narasimhan et al. 2018
PSUAMS-2124	I4264	KZ-AKT-001	Aktogai	46.9659	80.0347	Kazakhstan	IAMC	petrous	3335	30	-17	15.8	48.8	18.3	3.1	-1617	-1691	-1528	Narasimhan et al. 2018
PSUAMS-2499	I3788	BI (XIII-XI BCE) No21	Two sites: Oi-Zhaylau-III grave and Talapty-II stone fencing 2	42.6894	73.1175	Kazakhstan	IAMC	tooth	3330	20	-16.7	14.3	46.5	16.9	3.2	-1611	-1683	-1532	Narasimhan et al. 2018
PSUAMS-2067	I1856	SS 8993-9, enclosure 5, grave 3	Minusinsk Basin, Potroshilovo II	53.8731	91.4605	Russia	other	bone (cranial)	3330	25	-19.8	10.6	48.2	17.8	3.2	-1609	-1685	-1531	Narasimhan et al. 2018
UBA-22958	Al_40	grave 40	Firsovo- XIV	53.327656	83.931244	Russia	other	bone	3311	34	-19.9	10.63			3.2	-1586	-1681	-1506	Motuzaite-Matuzeviciute et al. 2016
PSUAMS-2962	I4321	KZ-KAZ-003	Kazakh Mys	46.9479	79.9881	Kazakhstan	IAMC	petrous	3310	20	-16.4	16.1	43.5	15.3	3.3	-1580	-1640	-1527	Narasimhan et al. 2018
PSUAMS-2511	I4265	KZ-AKT-003	Aktogai	46.9659	80.0347	Kazakhstan	IAMC	petrous	3310	20	-16.3	14.8	41.9	15	3.3	-1580	-1640	-1527	Narasimhan et al. 2018
PSUAMS-2865	I1852	SS 7800-9, grave 10	Minusinsk Basin, Ust-Bir IV	54.1793	91.5789	Russia	other	bone	3295	20	-18.9	11	45.5	16.4	3.2	-1570	-1623	-1518	Narasimhan et al. 2018
PSUAMS-2613	I4784	KZ-KUZ-001, Og. 46	Kyzlbulak 1	43.2466	77.8138	Kazakhstan	IAMC	petrous	3290	20	-18.8	10.8	47.7	17.2	3.2	-1568	-1618	-1513	Narasimhan et al. 2018
PSUAMS-2607	I4773	KZ-AKT-002,Object 7, Kurgan 7	Aktogai	46.9659	80.0347	Kazakhstan	IAMC	petrous	3290	20	-17.5	14.9	47.1	16.8	3.3	-1568	-1618	-1513	Narasimhan et al. 2018
PSUAMS-2608	I4774	KZ-AKT-008, Object 7, Kurgan 4	Aktogai	46.9659	80.0347	Kazakhstan	IAMC	petrous	3285	20	-16.9	15.5	51	18.3	3.3	-1565	-1615	-1509	Narasimhan et al. 2018
PSUAMS-2121	I4258	UZ-DK-001	Dashty-Kozy	39.4481	68.0314	Tajikistan	IAMC	petrous	3285	25	-17.7	12.2	45.3	16.7	3.2	-1565	-1620	-1506	Narasimhan et al. 2018
PSUAMS-2435	I1821	SS 8993-8, enclosure 5, grave 1	Minusinsk Basin, Potroshilovo II	53.8731	91.4605	Russia	other	bone (cranial)	3275	20	-19.1	12.2	38.2	13.9	3.2	-1559	-1612	-1506	Narasimhan et al. 2018
PSUAMS-2964	I4789	KZ-DJA-001 + KZ-DJA-002	Oi-Dzhailau	42.6894	73.1175	Kazakhstan	IAMC	petrous	3270	25	-14.6	13.3	42.7	15.4	3.2	-1554	-1617	-1498	Narasimhan et al. 2018
PSUAMS-2960	I1828	SS 7800-23, grave 26	Minusinsk Basin, Ust-Bir IV	54.1793	91.5789	Russia	other	bone (cranial)	3270	20	-19.9	10.8	43.2	15.4	3.3	-1554	-1611	-1503	Narasimhan et al. 2018
PSUAMS-2544	I4322	KZ-KAZ-005	Kazakh Mys	46.9479	79.9881	Kazakhstan	IAMC	petrous	3270	20	-14.1	13.5	35.8	13	3.2	-1554	-1611	-1503	Narasimhan et al. 2018
PSUAMS-2437	I1853	SS 8993-10, enclosure 7	Minusinsk Basin, Potroshilovo II	53.8731	91.4605	Russia	other	bone (cranial)	3270	20	-19.1	11.7	43.6	15.3	3.3	-1554	-1611	-1503	Narasimhan et al. 2018
PSUAMS-2436	I1851	SS 7800-24, grave 28	Minusinsk Basin, Ust-Bir IV	54.1793	91.5789	Russia	other	bone (cranial)	3255	20	-19.9	11.2	40.6	14.6	3.3	-1536	-1611	-1459	Narasimhan et al. 2018
PSUAMS-2518	I4315	UZ-JAR-004	Dzharkutan	37.75	67	Uzbekistan	IAMC	petrous	3255	15	-18.6	13.7	47.9	17.3	3.2	-1533	-1609	-1465	Narasimhan et al. 2018
PSUAMS-2112	I4163	UZ-JAR-011	Dzharkutan	37.75	67	Uzbekistan	IAMC	petrous	3250	25	-16	11	51.5	19	3.2	-1530	-1611	-1453	Narasimhan et al. 2018
PSUAMS-2612	I4783	KZ-KAZ-006, Object 3, Og. 1, 2015	Kazakh Mys	46.9479	79.9881	Kazakhstan	IAMC	petrous	3250	20	-17.9	14.7	64.4	22.9	3.3	-1528	-1610	-1454	Narasimhan et al. 2018
PSUAMS-2548	I4791	KZ-DJA-006	Oi-Dzhailau	42.6894	73.1175	Kazakhstan	IAMC	petrous	3245	20	-17	14.1	43.2	15.3	3.3	-1519	-1609	-1450	Narasimhan et al. 2018
PSUAMS-2502	I3763	CII-47	Zevakinskiy stone fence	50.2249	81.8368	Kazakhstan	IAMC	tooth	3240	25	-21.6	14.8	52.4	18.4	3.3	-1513	-1609	-1443	Narasimhan et al. 2018
UBA-22944	GM_025	Grave 5/construction 3	Oi-Dzailau VII	43.123333	78.062222	Kazakhstan	IAMC	bone	3228	34	-16.9	13.89			3.2	-1502	-1609	-1430	Motuzaite-Matuzeviciute et al. 2015
UBA-22943	GM_026	Grave 4/construction 3	Oi-Dzailau VII	43.123333	78.062222	Kazakhstan	IAMC	bone	3227	35	-13.71	14.62			3.3	-1501	-1610	-1428	Motuzaite-Matuzeviciute et al. 2015
Beta-416251	T1	T35M4	Tianshanbeilu	43.34	90.74	China	IAMC	bone	3230	30	-13.6	13.6	42.8	15.7	3.2	-1501	-1608	-1432	Wang et al. 2017
PSUAMS-2547	I4790	KZ-DJA-004	Oi-Dzhailau	42.6894	73.1175	Kazakhstan	IAMC	petrous	3220	20	-16	13.6	39.2	14.1	3.3	-1481	-1527	-1439	Narasimhan et al. 2018
PSUAMS-2510	I4257	UZ-DK-003	Dashty-Kozy	39.4481	68.0314	Tajikistan	IAMC	petrous	3215	20	-16.5	13.8	45.3	16.2	3.3	-1477	-1518	-1434	Narasimhan et al. 2018
PSUAMS-2517	I4313	UZ-JAR-005	Dzharkutan	37.75	67	Uzbekistan	IAMC	petrous	3210	20	-18.7	14	42.6	15.2	3.3	-1474	-1513	-1431	Narasimhan et al. 2018
Beta-416252	T19	M315	Tianshanbeilu	43.34	90.74	China	IAMC	bone	3190	30	-16.9	14.4	41.5	15.3	3.2	-1464	-1514	-1412	Wang et al. 2017
PSUAMS-2998	I6667	StPet23, site I, grave K-28	Parkhai II	38.348	56.2454	Turkmenistan	other	petrous	3170	20	-18.9	11.5	11.7	4.2	3.3	-1451	-1497	-1413	Narasimhan et al. 2018
Beta-419186	T26	M354	Tianshanbeilu	43.34	90.74	China	IAMC	bone	3040	30	-16.2	15.1	41.4	15.5	3.1	-1304	-1397	-1216	Wang et al. 2017
PSUAMS-2917	I6047	TOMSK_2124	Priobrazhenka 3	55.51	77.05	Russia	other	petrous	3025	20	-22.1	13.7	46.7	16.7	3.3	-1279	-1384	-1213	Narasimhan et al. 2018
PSUAMS-2614	I4787	KZ-UKZ-002, Grave (?) 1, KV E7	Taldysay, central Kazakhstan	48.2144	67.0205	Kazakhstan	other	petrous	3015	20	-19.1	12.3	44.1	15.7	3.3	-1261	-1379	-1196	Narasimhan et al. 2018
PSUAMS-2506	I3976	CII No 43	Zevakinskiy stone fence	50.2249	81.8368	Kazakhstan	IAMC	tooth	2900	20	-16.5	13.1	44.9	16.2	3.2	-1083	-1191	-1010	Narasimhan et al. 2018
PSUAMS-2507	I3977	CII No 44	Zevakinskiy stone fence	50.2249	81.8368	Kazakhstan	IAMC	tooth	2885	20	-19.1	14	44.3	16	3.2	-1064	-1126	-1000	Narasimhan et al. 2018
UBA-31311		Kurgan 40, grave 1	Tes 9			Russia	other	bone	2880	51	-18.2	11.9			3.2	-1064	-1211	-924	Svyatko et al. 2017
PSUAMS-2540	I3753	CII (VIII-VII BC) No51	Zevakinskiy stone fence	50.2249	81.8368	Kazakhstan	IAMC	tooth	2860	20	-15.7	13.5	30.7	11.3	3.2	-1026	-1111	-941	Narasimhan et al. 2018
PSUAMS-2080	I3772	CII-56	Zevakinskiy stone fence	50.2249	81.8368	Kazakhstan	IAMC	tooth	2810	25	-12.8	10.7	43.3	16	3.2	-962	-1025	-901	Narasimhan et al. 2018
UBA-22937	GM_157	Kurgan49	Karatuma	43.585833	77.991389	Kazakhstan	IAMC	bone	2233	33	-16.4	10.61			3.4	-287	-387	-204	Motuzaite-Matuzeviciute et al. 2015
UBA-22936	GM_072	Kurgan 59	Karatuma	43.585833	77.991389	Kazakhstan	IAMC	bone	2210	33	-13.2	12.43			3.1	-280	-377	-197	Motuzaite-Matuzeviciute et al. 2015
UBA-22946	GM_041	Kurgan 12	Kamenka	43.221111	76.788333	Kazakhstan	IAMC	bone	2160	27	-15.55	12.28			3.2	-244	-357	-111	Motuzaite-Matuzeviciute et al. 2015
UBA-22945	GM_039	Kurgan 1/grave 3	Alatau-1	43.239167	76.800278	Kazakhstan	IAMC	bone	2154	27	-15.9	11.6			3.3	-230	-356	-96	Motuzaite-Matuzeviciute et al. 2015
UBA-22940	GM_044		Kargaly-I	43.259722	76.922778	Kazakhstan	IAMC	bone	2137	27	-14.16	10.35			3.4	-184	-351	-57	Motuzaite-Matuzeviciute et al. 2015
UBA-22939	GM_116	Kurgan 7/grave 2	Kainar Bulak-1	42.353056	69.473333	Kazakhstan	IAMC	bone	2082	28	-11.2	12.9			3.3	-105	-185	-39	Motuzaite-Matuzeviciute et al. 2015
UBA-22953	Al_30	grave 16	Firsovo-XI	53.327656	83.931244	Russia	other	bone	2044	34	-15.3	11.46			3.2	-59	-166	26	Motuzaite-Matuzeviciute et al. 2016
UBA-31082		Exc. 8, grave 30	Abakan 8			Russia	other	bone	1893	39	-15.1	12.9			3.2	119	27	226	Svyatko et al. 2017
UBA-22938	GM_126	Kurgan 8	Kainar Bulak-1	42.353056	69.473333	Russia	IAMC	bone	1811	32	-13.1	11.47			3.2	204	126	325	Motuzaite-Matuzeviciute et al. 2015
UBA-31080		Kurgan 1	Abakan 8			Russia	other	bone	1713	36	-15.6	12.8			3.2	324	244	400	Svyatko et al. 2017
